# Supplementary material for: COVID-19 vaccine acceptance and hesitancy in N’Djamena, Chad: A cross-sectional study of patients, community members, and healthcare workers
Source: PLOS Glob Public Health. 2022 Jun 27;2(6):e0000608. doi: 10.1371/journal.pgph.0000608 (PMC10022375; doi:10.1371/journal.pgph.0000608)
Supplement: S1 Data — (XLSX) [file pgph.0000608.s003.xlsx]

## Sheet:  Sheet0
vaxxed	vaxType_1	vaxType_5	vaxType_6	vaxType_7	vaxType_2	vaxType_3	acceptability	hesitancyLikert_1	hesitancyLikert_2	hesitancyLikert_3	hesitancyLikert_4	hesitancyLikert_5	hesitancyLikert_6	hesitancyLikert_7	hesitancyLikert_8	hesitancyLikert_9	hesitancyLikert_10	hesitancyBinary_1	hesitancyBinary_2	hesitancyBinary_3	hesitancyBinary_4	hesitancyBinary_5	hesitancyBinary_6	hesitancyBinary_7	hesitancyBinary_8	hesitancyBinary_9	hesitancyBinary_10	leaders_1	leaders_2	leaders_3	leaders_4	COVIDinfo_1	COVIDinfo_4	COVIDinfo_5	COVIDinfo_18	COVIDinfo_20	COVIDinfo_10	COVIDinfo_11	COVIDinfo_12	COVIDinfo_13	COVIDinfo_14	COVIDinfo_15	COVIDinfo_16	COVIDinfo_15_TEXT	vaxConcerns_1	vaxConcerns_4	vaxConcerns_5	vaxConcerns_6	vaxConcerns_7
no							yes	4	4	5	5	2	4	4	4	2	2	yes	yes	no	no	no	no	no	no	yes	yes	yes	yes	yes	yes	Television	Radio	social media	Local organizations	International organizations (such as the World Health Organization)	health care provider		Friends	Family	Coworkers
no								3	3	3	3	5	5	3	5	1	3	yes	no	yes	no	yes	yes	yes	yes	yes	yes	yes	yes	yes		Television		social media		International organizations (such as the World Health Organization)			Friends		Coworkers						Let it be sure
no							yes	4	4	5	5	4	3	4	5	5	1	yes	no	no	no	no	no	no	yes	yes	yes	no	yes	yes	yes	Television	Radio	social media		International organizations (such as the World Health Organization)			Friends	Family	Coworkers				Carefree
no							yes	5	3	5	5	3	5	5	5	5	5	yes	no	no	no	no	no	no	yes	yes	no	yes	yes	yes	no	Television	Radio	social media	Local organizations	International organizations (such as the World Health Organization)	health care provider		Friends		Coworkers					If it would be effective	Let it be sure
no							yes	5	5	5	5	1	5	5	5	5	5	yes	yes	no	no	yes	no	no	yes	yes	yes	no	yes	yes	yes	Television	Radio	social media	Local organizations	International organizations (such as the World Health Organization)	health care provider		Friends	Family	Coworkers				Carefree
no							no	5	3	5	1	5	5	5	3	1	5	yes	no	yes	yes	no	no	no	yes	yes	yes	yes	yes	no	no	Television	Radio	social media					Friends		Coworkers						Let it be sure
no							no	5	3	4	4	1	3	4	5	5	5	yes	no	yes	yes	yes	yes	yes	yes	yes	yes	yes	yes	yes	yes	Television	Radio	social media	Local organizations	International organizations (such as the World Health Organization)	health care provider		Friends	Family	Coworkers						Let it be sure
no							no	5	1	5	5	5	1	1	1	5	5	yes	no	yes	yes	yes	no	yes	yes	yes	no	yes	no	no	no	Television	Radio		Local organizations	International organizations (such as the World Health Organization)					Coworkers					If it would be effective	Let it be sure
no							no	1	1	1	1	1	1	1	5	5	5	no	no	yes	yes	no	no	no	no	yes	yes	yes	yes	yes	yes	Television	Radio	social media	Local organizations	International organizations (such as the World Health Organization)	health care provider		Friends	Family	Coworkers					If it would be effective
no								3	3	1	1	3	3	5	1	3	5	no	no	yes	yes	no	yes	yes	no	no	no	no	yes	no	no	Television	Radio	social media	Local organizations	International organizations (such as the World Health Organization)			Friends	Family	Coworkers					If it would be effective	Let it be sure
no							no	5	3	5	5	3	3	5	5	5	5	yes	no	yes	yes	no	no	no	yes	yes	no	yes	yes	yes	yes		Radio	social media		International organizations (such as the World Health Organization)			Friends	Family	Coworkers					If it would be effective	Let it be sure
no							yes	5	3	5	4	1	1	1	1	5	5	no	no	yes	yes	yes	yes	no	no	yes	yes	no	yes	no	no	Television	Radio	social media	Local organizations	International organizations (such as the World Health Organization)	health care provider		Friends	Family	Coworkers
no							no	1	1	1	5	1	1	1	5	5	5	no	no	yes	yes	yes	no	yes	no	yes	no	no	yes	no	no	Television	Radio	social media	Local organizations	International organizations (such as the World Health Organization)	health care provider		Friends	Family	Coworkers					If it would be effective	Let it be sure
no							no	1	5	5	1	1	1	5	1	1	5	no	no	yes	yes	yes	no	yes	yes	yes	yes	yes	yes	yes	yes	Television	Radio	social media		International organizations (such as the World Health Organization)			Friends		Coworkers
yes	Pfizer-BioNTech						yes	5	4	4	4	1	2	4	5	2	1	yes	yes	no	no	no	no	no	no	yes	no	no	yes	yes	yes	Television	Radio												Carefree
no							yes	5	5	5	5	5	5	5	5	2	1	yes	yes	no	no	no	no	no	no	yes	no	yes	yes	yes	yes	Television	Radio	social media	Local organizations			traditional healer	Friends	Family	Coworkers				Carefree
no							yes	3	4	5	4	3	5	4	4	3	1	yes	no	yes	no	no	yes	no	yes	yes	yes	yes	yes	no	yes	Television	Radio	social media		International organizations (such as the World Health Organization)	health care provider				Coworkers
no							no	1	1	1	1	1	1	1	1	5	1	no	no	no	yes	no	no	yes	yes	yes	yes	no	yes	no	no	Television	Radio	social media	Local organizations	International organizations (such as the World Health Organization)	health care provider		Friends		Coworkers					If it would be effective	Let it be sure
no								1	1	1	1	5	1	1	1	5	5	yes	no	yes	yes	yes	no	no	yes	yes	no	no	yes	yes	yes	Television	Radio	social media	Local organizations	International organizations (such as the World Health Organization)	health care provider		Friends		Coworkers					If it would be effective	Let it be sure
yes	Pfizer-BioNTech						yes	3	5	5	5	5	3	5	5	4	3	yes	yes	yes	no	yes	no	yes	yes	yes	yes	no	yes	no	no	Television	Radio	social media		International organizations (such as the World Health Organization)	health care provider				Coworkers
no							no	1	3	1	1	1	5	1	1	5	5	no	no	no	yes	yes	yes	yes	yes	yes	yes	yes	yes	yes	yes	Television	Radio	social media											Carefree
yes						Sinopharm	yes	5	5	2	4	1	2	5	5	4	1	yes	yes	no	no	no	no	no	yes	yes	yes	yes	yes	yes	yes	Television	Radio	social media	Local organizations				Friends	Family	Coworkers				Carefree
no							no	1	3	1	2	5	3	1	5	1	1	no	yes	yes	yes	no	no	yes	yes	yes	no	no	no	yes	yes	Television	Radio	social media	Local organizations				Friends	Family	Coworkers							Religious concerns	fear of needles
no							yes	4	3	4	4	5	4	4	4	1	1	yes	yes	yes	yes	no	no	no	yes	yes	yes	yes	yes	yes	yes	Television	Radio	social media	Local organizations	International organizations (such as the World Health Organization)			Friends	Family	Coworkers					If it would be effective			fear of needles
no								5	3	5	3	3	1	3	1	5	5	no	yes	yes	no	no	yes	yes	no	yes	no	yes	yes	yes	yes	Television	Radio	social media		International organizations (such as the World Health Organization)	health care provider		Friends	Family
no								3	3	3	1	3	3	1	3	5	1	no	yes	yes	no	no	yes	yes	no	yes	no	yes	yes	yes	yes	Television	Radio	social media	Local organizations	International organizations (such as the World Health Organization)			Friends	Family						If it would be effective	Let it be sure
yes	Pfizer-BioNTech						yes	3	3	3	1	3	3	5	5	5	1	yes	yes	no	no	no	no	no	yes	yes	no	no	no	no	no		Radio				health care provider		Friends	Family	Coworkers					If it would be effective	Let it be sure
yes	Pfizer-BioNTech						yes	5	5	5	5	1	1	5	5	1	1	yes	yes	no	no	no	no	no	no	no	yes	yes	yes	yes	yes	Television	Radio	social media	Local organizations	International organizations (such as the World Health Organization)									Carefree
no							yes	5	5	5	5	1	5	5	5	3	1	yes	yes	no	no	no	no	no	yes	no	no	no	yes	yes	yes	Television	Radio	social media		International organizations (such as the World Health Organization)	health care provider		Friends	Family	Coworkers							Religious concerns
yes	Pfizer-BioNTech						yes	5	3	5	5	1	5	5	3	1	5	yes	yes	yes	yes	yes	no	no	no	yes	yes	no	yes	yes	yes	Television	Radio	social media	Local organizations	International organizations (such as the World Health Organization)			Friends	Family	Coworkers							Religious concerns
no								5	3	5	3	4	2	4	5	5	1	yes	yes	yes	yes	no	yes	no	no	yes	no	yes	yes	yes	yes	Television	Radio	social media	Local organizations	International organizations (such as the World Health Organization)	health care provider		Friends	Family	Coworkers					If it would be effective	Let it be sure
no								3	3	1	3	3	3	1	3	5	3	no	no	yes	no	no	yes	yes	yes	yes	no	yes	yes	no	yes	Television		social media
no							no	2	3	4	2	5	1	1	1	5	5	no	no	no	no	no	no	yes	no	yes	no	no	yes	no	yes	Television	Radio	social media		International organizations (such as the World Health Organization)			Friends	Family	Coworkers					If it would be effective	Let it be sure
no							no	5	5	5	1	1	5	3	1	1	1	no	no	no	no	no	no	no	yes	yes	yes	yes	yes	yes	yes	Television	Radio	social media	Local organizations	International organizations (such as the World Health Organization)	health care provider											Religious concerns
no							yes	3	3	3	3	3	3	3	3	3	3	yes	yes	no	no	yes	no	yes	yes	yes	yes	yes	yes	no	yes												none of these answers				Let it be sure		fear of needles
no							yes	5	5	4	5	2	2	5	3	3	3	yes	yes	no	no	yes	yes	no	yes	yes	yes	yes	yes	yes	yes																Let it be sure
no							yes	5	5	5	5	1	1	5	1	1	1	yes	yes	no	no	yes	yes	no	yes	yes	yes	yes	yes	yes	yes		Radio		Local organizations				Friends	Family	Coworkers
no								5	3	5	3	3	1	3	1	5	5	no	yes	yes	no	no	yes	yes	no	yes	no	yes	yes	yes	yes	Television	Radio	social media		International organizations (such as the World Health Organization)			Friends	Family
no							yes	5	5	5	5	1	1	5	1	1	1	no	yes	yes	no	yes	no	no	no	no	no	yes	yes	yes	yes		Radio		Local organizations	International organizations (such as the World Health Organization)									Carefree
no							no	1	3	3	3	3	3	3	3	3	1	no	yes	yes	yes	yes	yes	yes	yes	yes	yes	no	yes	yes	yes	Television	Radio	social media	Local organizations	International organizations (such as the World Health Organization)	health care provider		Friends	Family	Coworkers							Religious concerns	fear of needles
no							no	3	3	3	3	3	3	3	3	5	3	no	yes	yes	yes	no	yes	yes	yes	yes	no	no	no	no	no		Radio
no							yes	1	5	5	5	3	5	5	5	5	1	yes	no	yes	no	yes	yes	yes	yes	yes	yes	yes	yes	yes	yes	Television	Radio	social media	Local organizations	International organizations (such as the World Health Organization)	health care provider	traditional healer	Friends	Family	Coworkers								fear of needles
no							yes	5	4	5	5	3	4	4	5	3	1	yes	yes	no	no	yes	no	no	yes	no	no	yes	yes	yes	yes	Television	Radio	social media		International organizations (such as the World Health Organization)	health care provider		Friends	Family	Coworkers					If it would be effective	Let it be sure
no							no	1	1	3	3	1	3	3	3	3	1	no	no	yes	yes	no	no	yes	no	yes	no	yes	yes	yes	yes	Television	Radio	social media		International organizations (such as the World Health Organization)			Friends	Family	Coworkers
no							yes	5	5	5	5	5	1	5	5	5	1	no	no	yes	no	yes	no	no	yes	yes	no	yes	yes	yes	yes	Television				International organizations (such as the World Health Organization)									Carefree
no							no	3	1	1	1	5	1	1	1	1	1	no	no	no	yes	yes	no	yes	no	yes	yes	no	yes	no	no	Television		social media	Local organizations		health care provider		Friends	Family	Coworkers					If it would be effective
no							yes	5	1	5	5	1	5	5	5	1	5	yes	no	yes	yes	no	yes	yes	yes	yes	no	yes	yes	yes	yes	Television	Radio	social media												If it would be effective
no							no	5	3	5	5	1	1	5	1	5	5	yes	no	yes	yes	no	no	no	no	no	yes	yes	yes	yes	yes	Television	Radio	social media	Local organizations	International organizations (such as the World Health Organization)	health care provider		Friends	Family	Coworkers
no							yes	5	3	3	3	1	5	5	5	5	1	yes	no	no	no	yes	no	no	no	yes	yes	yes	yes	yes	yes			social media					Friends	Family	Coworkers
no							yes	5	3	5	5	1	5	5	5	5	1	yes	yes	no	no	no	no	no	yes	yes	yes	yes	yes	yes	yes	Television	Radio	social media	Local organizations	International organizations (such as the World Health Organization)		traditional healer	Friends	Family	Coworkers					If it would be effective
no							yes	5	5	5	5	1	5	5	5	5	1	yes	no	no	no	no	no	no	no	yes	yes	yes	yes	yes	yes		Radio	social media	Local organizations	International organizations (such as the World Health Organization)			Friends	Family	Coworkers
no							no	1	1	1	1	5	1	1	1	5	1	no	no	yes	yes	yes	no	no	yes	yes	no	no	yes	yes	no	Television	Radio	social media	Local organizations	International organizations (such as the World Health Organization)	health care provider		Friends	Family	Coworkers								fear of needles
no								3	3	3	1	5	1	1	1	5	5	no	no	yes	yes	yes	no	no	no	no	no	no	yes	yes	yes	Television	Radio	social media	Local organizations	International organizations (such as the World Health Organization)	health care provider		Friends	Family	Coworkers					If it would be effective
no								4	3	3	1	5	1	5	5	5	5	yes	no	yes	no	yes	no	no	yes	yes	yes	yes	yes	yes	yes	Television	Radio	social media	Local organizations	International organizations (such as the World Health Organization)	health care provider		Friends	Family	Coworkers					If it would be effective
no							no	3	1	1	1	5	1	1	1	5	5	yes	no	yes	yes	no	no	yes	yes	yes	no	no	yes	yes	yes	Television	Radio	social media	Local organizations	International organizations (such as the World Health Organization)	health care provider		Friends	Family	Coworkers					If it would be effective
no							yes	4	3	5	3	5	2	5	5	5	1	yes	no	yes	no	yes	yes	yes	yes	yes	no	yes	yes	yes	yes	Television		social media		International organizations (such as the World Health Organization)	health care provider		Friends	Family	Coworkers
no							yes	5	3	5	1	5	3	5	5	1	4	yes	no	yes	yes	yes	no	yes	yes	yes	no	no	yes	no	no	Television	Radio	social media		International organizations (such as the World Health Organization)	health care provider		Friends	Family	Coworkers
no							yes	5	5	5	1	3	3	5	5	4	4	yes	no	yes	no	no	no	no	no	yes	yes	yes	yes	yes	yes		Radio	social media	Local organizations	International organizations (such as the World Health Organization)	health care provider		Friends	Family					Carefree
no							no	2	1	1	1	5	5	1	1	1	1	no	no	yes	yes	no	no	yes	yes	yes	yes	yes	yes	no	yes	Television	Radio	social media	Local organizations	International organizations (such as the World Health Organization)	health care provider				Coworkers					If it would be effective
no							no	3	5	5	1	5	5	5	1	5	5	no	no	yes	no	no	no	yes	yes	yes	no	yes	yes	yes	yes	Television	Radio	social media	Local organizations		health care provider		Friends	Family	Coworkers						Let it be sure
no							no	1	1	1	1	5	1	1	3	5	1	no	no	yes	yes	no	no	yes	no	yes	no	no	yes	no	yes	Television	Radio	social media	Local organizations	International organizations (such as the World Health Organization)		traditional healer	Friends	Family	Coworkers					If it would be effective	Let it be sure
no							no	3	1	1	1	5	3	1	1	5	5	yes	no	no	yes	no	no	yes	yes	yes	no	yes	yes	no	no	Television	Radio	social media		International organizations (such as the World Health Organization)			Friends	Family	Coworkers					If it would be effective	Let it be sure
no							no	1	1	4	1	1	1	1	1	1	1	no	no	no	yes	yes	no	yes	yes	yes	no	no	no	no	no	Television	Radio	social media		International organizations (such as the World Health Organization)			Friends	Family	Coworkers
no								1	1	1	1	5	1	2	1	1	1	no	no	yes	yes	yes	yes	no	yes	yes	no	no	yes	no	no	Television	Radio	social media		International organizations (such as the World Health Organization)	health care provider
no							yes	5	4	5	4	5	4	4	5	5	5	yes	no	yes	no	yes	yes	yes	yes	yes	yes	yes	yes	yes	yes	Television		social media		International organizations (such as the World Health Organization)	health care provider		Friends	Family	Coworkers					If it would be effective	Let it be sure
no							no	3	3	4	2	5	3	4	4	5	5	yes	no	yes	yes	no	yes	no	yes	yes	no	no	yes	yes	yes	Television	Radio	social media		International organizations (such as the World Health Organization)			Friends	Family						If it would be effective	Let it be sure
no							no	3	3	5	1	1	3	3	1	5	1	yes	no	yes	yes	no	no	no	yes	yes	no	yes	yes	no	no	Television	Radio	social media	Local organizations	International organizations (such as the World Health Organization)	health care provider		Friends	Family	Coworkers						Let it be sure
no							yes	5	5	3	4	1	4	5	5	5	5	yes	yes	yes	yes	no	no	no	yes	yes	no	no	no	yes	yes	Television	Radio	social media					Friends	Family	Coworkers								fear of needles
no							yes	5	4	4	5	5	4	4	5	1	1	yes	yes	no	no	no	no	yes	no	yes	no	yes	yes	yes	yes	Television	Radio	social media					Friends	Family	Coworkers				Carefree
no								1	1	4	1	2	5	4	5	4	1	yes	no	no	yes	no	no	no	no	yes	no	no	yes	yes	yes	Television	Radio	social media					Friends	Family	Coworkers					If it would be effective			fear of needles
no							no	3	3	3	2	5	1	1	1	5	3	no	no	no	yes	yes	no	yes	yes	yes	yes	yes	yes	yes	yes	Television	Radio	social media	Local organizations				Friends	Family	Coworkers						Let it be sure
no							yes	4	3	4	4	4	4	4	4	1	1	yes	yes	yes	yes	no	no	yes	yes	no	yes	yes	yes	yes	yes	Television	Radio	social media			health care provider		Friends	Family	Coworkers					If it would be effective			fear of needles
no								4	3	5	3	4	2	4	3	4	1	yes	yes	no	no	no	no	no	yes	yes	yes	yes	yes	yes	yes	Television	Radio	social media	Local organizations	International organizations (such as the World Health Organization)	health care provider		Friends	Family							Let it be sure
no							yes	5	5	5	5	5	5	5	5	5	1	no	no	yes	no	no	yes	yes	no	yes	no	yes	yes	yes	yes		Radio	social media												If it would be effective	Let it be sure
no							no	3	1	3	1	5	1	1	1	5	1	no	no	yes	yes	yes	no	yes	yes	no	no	no	no	yes	yes	Television	Radio	social media	Local organizations				Friends	Family	Coworkers						Let it be sure
no							no	1	1	1	1	5	1	1	1	5	5	no	no	no	yes	yes	no	yes	yes	yes	no	no	yes	yes	no	Television	Radio	social media	Local organizations				Friends		Coworkers					If it would be effective
no								1	1	3	1	1	1	1	3	5	3	yes	no	yes	no	no	yes	yes	no	yes	no	no	yes	yes	yes	Television	Radio	social media	Local organizations	International organizations (such as the World Health Organization)	health care provider		Friends	Family	Coworkers					If it would be effective
no							no	1	1	1	1	1	1	1	1	5	5	no	no	no	yes	yes	no	yes	yes	yes	yes	no	yes	no	no	Television	Radio	social media	Local organizations	International organizations (such as the World Health Organization)			Friends	Family	Coworkers						Let it be sure
no							yes	4	3	4	5	3	5	5	4	3	2	yes	yes	yes	yes	no	no	yes	yes	yes	yes	yes	yes	yes	yes	Television	Radio	social media	Local organizations	International organizations (such as the World Health Organization)	health care provider		Friends	Family	Coworkers								fear of needles
no							no	4	3	5	1	5	5	5	3	5	1	no	no	yes	yes	yes	no	no	yes	yes	yes	no	yes	yes	yes	Television	Radio	social media	Local organizations				Friends	Family	Coworkers					If it would be effective	Let it be sure
no							no	1	1	3	3	5	1	3	1	1	5	no	no	yes	no	no	no	yes	yes	yes	yes	yes	yes	yes	yes	Television	Radio						Friends
no							yes	4	3	4	5	4	5	5	1	1	5	yes	yes	yes	yes	no	no	yes	yes	yes	yes	yes	yes	yes	yes	Television	Radio	social media	Local organizations	International organizations (such as the World Health Organization)	health care provider	traditional healer	Friends	Family	Coworkers						Let it be sure
no							no	1	1	1	1	5	5	1	1	3	5	no	no	yes	yes	no	yes	yes	no	yes	no	no	yes	yes	yes	Television
no							no	1	1	1	1	5	1	1	1	5	1	no	no	no	yes	yes	no	no	yes	yes	yes	no	yes	no	no		Radio	social media					Friends	Family	Coworkers
yes						Sinopharm	yes	4	5	5	4	1	5	5	5	1	1	yes	yes	no	no	no	no	no	yes	yes	yes	yes	yes	yes	yes	Television	Radio	social media	Local organizations	International organizations (such as the World Health Organization)			Friends	Family	Coworkers				Carefree
no							no	2	1	4	4	5	5	5	5	5	5	yes	no	yes	yes	yes	yes	yes	no	yes	no	yes	no	no	no	Television	Radio	social media	Local organizations	International organizations (such as the World Health Organization)	health care provider		Friends	Family	Coworkers					If it would be effective	Let it be sure
no							no	1	1	4	4	5	2	2	4	5	1	yes	no	no	yes	no	no	no	no	yes	no	no	yes	yes	yes	Television	Radio	social media					Friends	Family
no								3	3	3	5	2	3	3	5	3	3	no	yes	no	no	no	no	yes	no	yes	no	yes	yes	yes	yes	Television	Radio	social media						Family							Let it be sure
no							no	1	1	1	1	1	1	1	1	5	5	no	no	no	no	no	no	no	yes	no	no	yes	yes	yes	yes	Television	Radio						Friends	Family	Coworkers
no								3	3	2	2	3	3	4	1	5	4	yes	no	no	no	no	yes	yes	no	yes	no	no	yes	no	no	Television	Radio	social media					Friends		Coworkers
yes						Sinopharm	yes	5	5	5	5	1	5	5	4	3	1	yes	no	no	no	no	no	no	yes	yes	yes	yes	yes	yes	yes	Television	Radio								Coworkers				Carefree
no							no	1	3	3	1	3	5	1	5	3	5	no	no	yes	no	no	no	yes	yes	yes	no	no	yes	no	no		Radio						Friends
no								3	3	5	3	3	5	1	1	5	3	yes	no	yes	no	no	no	no	no	yes	yes	yes	yes	yes	yes	Television	Radio							Family	Coworkers
no							no	3	2	2	1	5	2	3	1	5	5	no	yes	no	no	yes	no	no	yes	no	no	yes	yes	yes	yes	Television	Radio	social media		International organizations (such as the World Health Organization)						Other:				If it would be effective	Let it be sure
no							no	3	2	3	1	1	1	1	4	5	5	no	no	yes	yes	no	yes	no	yes	no	no	yes	yes	yes	yes	Television	Radio			International organizations (such as the World Health Organization)			Friends	Family						If it would be effective	Let it be sure
no								3	3	2	4	5	5	3	4	1	5	no	yes	yes	yes	no	no	yes	yes	yes	no	no	yes	yes	yes	Television	Radio	social media	Local organizations				Friends	Family	Coworkers								fear of needles
no							no	3	3	4	1	5	4	4	4	5	5	no	yes	no	no	no	no	yes	no	yes	no	no	no	no	no	Television	Radio	social media	Local organizations											If it would be effective
no							no	1	3	5	3	3	1	3	3	5	5	yes	no	yes	no	no	yes	yes	yes	no	no	yes	yes	no	yes	Television	Radio	social media	Local organizations	International organizations (such as the World Health Organization)	health care provider	traditional healer	Friends	Family	Coworkers					If it would be effective	Let it be sure
no								3	3	4	3	3	3	4	5	5	3	yes	no	yes	no	no	yes	yes	no	yes	no	no	no	no	yes	Television	Radio	social media		International organizations (such as the World Health Organization)			Friends	Family	Coworkers					If it would be effective	Let it be sure
no							no	1	3	5	5	1	1	5	5	1	5	yes	no	yes	no	yes	no	no	no	yes	no	no	no	no	yes	Television	Radio	social media	Local organizations	International organizations (such as the World Health Organization)	health care provider		Friends	Family	Coworkers
yes						Sinopharm	yes	5	4	5	4	1	4	4	5	1	4	yes	yes	no	no	no	no	no	yes	yes	no	yes	yes	yes	yes	Television	Radio		Local organizations	International organizations (such as the World Health Organization)	health care provider		Friends	Family	Coworkers				Carefree
yes						Sinopharm	yes	5	5	5	5	5	1	4	5	1	1	yes	no	no	no	no	no	no	no	no	no	yes	yes	yes	yes	Television	Radio	social media											Carefree		Let it be sure
no							no	3	3	5	3	5	1	3	3	5	4	no	no	yes	yes	no	no	yes	yes	yes	no	yes	yes	no	yes	Television	Radio	social media	Local organizations	International organizations (such as the World Health Organization)	health care provider	traditional healer	Friends	Family	Coworkers
no							yes	5	3	5	3	3	3	5	5	5	1	yes	yes	yes	yes	no	no	yes	yes	no	no	yes	yes	yes	yes	Television	Radio	social media		International organizations (such as the World Health Organization)	health care provider		Friends		Coworkers				Carefree
no							no	3	1	3	5	5	5	2	1	5	1	yes	no	yes	yes	no	no	yes	no	yes	yes	no	yes	no	yes	Television	Radio	social media		International organizations (such as the World Health Organization)										If it would be effective
no							no	2	3	3	3	4	1	4	4	5	5	no	no	no	yes	no	no	yes	no	yes	no	yes	yes	yes	yes	Television	Radio	social media		International organizations (such as the World Health Organization)			Friends		Coworkers					If it would be effective	Let it be sure
yes						Sinopharm	yes	5	3	5	5	3	3	5	5	5	3	yes	yes	no	no	no	no	no	no	yes	no	yes	yes	yes	yes	Television	Radio	social media	Local organizations	International organizations (such as the World Health Organization)	health care provider								Carefree	If it would be effective
no							no	1	3	5	5	1	1	5	1	5	4	yes	no	yes	no	yes	yes	yes	yes	yes	no	no	no	no	yes	Television	Radio	social media	Local organizations	International organizations (such as the World Health Organization)	health care provider		Friends	Family	Coworkers
no							yes	5	5	5	3	3	3	3	5	1	5	yes	yes	yes	no	no	yes	no	yes	no	no	yes	yes	yes	yes	Television	Radio	social media															fear of needles
no							yes	5	5	5	5	3	3	5	5	3	5	yes	yes	no	no	no	no	no	yes	yes	yes	yes	yes	yes	yes		Radio							Family	Coworkers
no							yes	5	4	5	4	4	1	5	4	4	1	yes	yes	no	no	yes	yes	no	yes	yes	yes	yes	yes	yes	yes	Television	Radio	social media					Friends	Family	Coworkers				Carefree
no							yes	5	4	5	4	3	1	5	5	4	1	yes	yes	no	no	yes	no	no	yes	yes	yes	no	yes	yes	yes	Television	Radio	social media	Local organizations				Friends	Family	Coworkers				Carefree
no							no	1	3	2	1	5	3	2	3	5	5	no	no	yes	yes	no	yes	yes	yes	yes	no	no	yes	no	no	Television	Radio	social media					Friends							If it would be effective	Let it be sure
yes						Sinopharm	yes	5	4	5	5	1	3	5	5	4	4	yes	yes	no	no	no	no	no	yes	yes	yes	no	yes	yes	yes	Television	Radio	social media					Friends	Family	Coworkers				Carefree
no							yes	4	5	4	4	1	4	4	4	4	1	yes	yes	no	no	no	no	no	no	yes	yes	yes	yes	yes	yes	Television	Radio	social media		International organizations (such as the World Health Organization)	health care provider		Friends	Family	Coworkers				Carefree
no							no	1	1	1	1	3	1	1	1	5	5	no	no	no	no	no	no	yes	yes	yes	no	no	yes	yes	yes	Television	Radio	social media					Friends	Family
no							no	1	5	1	1	1	3	5	1	3	1	yes	no	yes	yes	yes	yes	yes	yes	no	no	no	yes	yes	yes	Television	Radio	social media
no							no	1	1	1	1	1	1	1	1	5	5	no	no	no	no	no	no	yes	yes	yes	no	no	yes	yes	yes	Television	Radio	social media					Friends	Family
no							no	1	1	1	1	1	1	1	1	5	5	no	yes	no	no	no	no	no	yes	yes	no	no	yes	yes	yes	Television	Radio						Friends	Family
no							yes	5	5	5	1	1	5	5	5	3	1	no	yes	no	no	no	no	no	no	no	yes	yes	yes	yes	yes	Television	Radio	social media					Friends	Family									fear of needles
no							no	1	1	1	1	1	1	1	5	4	1	yes	yes	no	no	no	no	yes	yes	yes	yes	no	yes	no	yes	Television	Radio						Friends	Family	Coworkers						Let it be sure
no							no	1	1	1	1	1	1	1	1	5	5	no	yes	yes	yes	no	no	yes	yes	yes	no	no	yes	no	yes	Television	Radio				health care provider		Friends	Family
no							no	1	1	1	1	1	1	1	1	5	5	yes	yes	yes	no	no	no	yes	yes	yes	no	no	yes	yes	yes	Television	Radio				health care provider		Friends	Family
no							no	1	1	1	1	1	1	1	1	5	5	yes	yes	no	no	no	no	no	no	no	no	yes	yes	yes	yes	Television	Radio	social media	Local organizations	International organizations (such as the World Health Organization)	health care provider		Friends	Family							Let it be sure
no							no	1	1	1	1	5	1	5	5	5	4	no	no	yes	yes	no	no	yes	yes	yes	no	no	yes	no	yes	Television	Radio	social media					Friends	Family								Religious concerns
no							no	1	1	1	1	1	1	1	1	1	1	no	no	yes	no	no	no	no	no	no	no	no	no	no	no	Television	Radio	social media					Friends	Family
no							no	1	1	1	1	1	1	1	1	1	1	no	no	yes	no	no	no	no	no	no	no	yes	no	yes	yes	Television	Radio	social media					Friends	Family
no							no	1	1	5	1	1	1	1	1	5	1	no	no	yes	no	no	no	no	yes	no	no	no	yes	no	yes	Television	Radio						Friends	Family
no							no	1	1	1	1	1	1	1	1	1	1	no	no	yes	no	no	no	no	no	no	no	no	yes	no	yes	Television	Radio	social media					Friends	Family	Coworkers
no							yes	5	4	4	4	5	3	5	5	5	1	yes	no	no	no	no	no	no	yes	yes	no	no	yes	yes	yes	Television	Radio						Friends	Family
yes						Sinopharm	yes	4	4	4	4	4	3	4	5	4	4	yes	no	no	no	no	no	no	yes	yes	yes	yes	yes	yes	yes	Television	Radio	social media	Local organizations	International organizations (such as the World Health Organization)			Friends	Family
yes						Sinopharm	yes	5	4	4	4	2	4	5	5	5	4	yes	yes	no	no	no	no	no	yes	yes	yes	yes	yes	yes	yes	Television	Radio	social media	Local organizations	International organizations (such as the World Health Organization)			Friends	Family
yes						Sinopharm	yes	4	4	4	3	4	4	5	5	5	5	no	no	no	no	no	no	no	yes	yes	yes	yes	yes	yes	yes	Television	Radio	social media					Friends	Family
no							no	1	1	1	1	5	1	1	5	1	5	no	no	no	no	no	no	no	yes	yes	no	yes	yes	yes	yes	Television	Radio	social media		International organizations (such as the World Health Organization)			Friends	Family	Coworkers
no							no	1	1	1	1	1	1	1	1	5	1	no	no	yes	no	no	no	yes	yes	yes	no	yes	yes	yes	yes	Television	Radio	social media					Friends	Family
no							no	1	1	1	1	1	1	1	1	1	5	no	no	yes	yes	no	no	no	yes	yes	no	yes	yes	yes	yes	Television	Radio						Friends	Family
no							yes	5	5	5	4	5	1	5	5	5	1	no	no	no	no	yes	no	no	no	yes	yes	no	yes	yes	yes	Television	Radio						Friends	Family
no							no	1	1	1	1	1	1	1	1	5	5	no	yes	yes	yes	no	no	yes	no	yes	no	no	yes	yes	yes	Television	Radio	social media					Friends	Family
yes						Sinopharm	yes	4	4	4	3	5	4	4	5	5	5	yes	no	no	no	no	no	no	yes	yes	yes	yes	yes	yes	yes	Television	Radio						Friends	Family
no							no	1	1	1	1	5	1	1	1	5	5	no	no	no	no	no	yes	yes	yes	yes	no	yes	yes	yes	yes	Television	Radio						Friends	Family
no							yes	4	5	4	4	5	4	5	5	4	1	yes	yes	no	no	no	no	no	yes	yes	no	no	yes	yes	yes	Television	Radio	social media	Local organizations		health care provider		Friends	Family	Coworkers				Carefree	If it would be effective			fear of needles
no							yes	5	5	5	5	5	5	5	5	3	5	yes	yes	no	no	no	no	no	yes	no	no	yes	yes	yes	yes	Television	Radio	social media	Local organizations	International organizations (such as the World Health Organization)	health care provider		Friends	Family	Coworkers				Carefree
no							yes	5	3	4	1	3	3	4	5	3	1	yes	no	no	yes	yes	no	no	yes	yes	yes	no	no	yes	no	Television		social media		International organizations (such as the World Health Organization)
no							yes	5	5	5	5	1	5	1	1	5	5	yes	no	yes	no	yes	yes	yes	no	yes	no	yes	no	no	yes	Television	Radio	social media		International organizations (such as the World Health Organization)				Family
no							no	1	1	1	1	5	1	1	1	3	1	no	no	no	yes	no	no	yes	no	yes	no	no	no	no	no		Radio	social media
no							yes	5	5	5	5	1	5	5	5	1	1	yes	yes	yes	no	no	no	no	yes	yes	no	yes	yes	yes	no	Television	Radio	social media
no							no	1	1	1	1	5	1	1	5	5	5	no	no	yes	no	no	no	yes	no	yes	no	no	yes	yes	yes	Television	Radio	social media		International organizations (such as the World Health Organization)	health care provider
no							no	1	1	1	1	1	1	1	1	1	1	no	no	yes	no	no	no	yes	no	yes	no	no	yes	no	no	Television	Radio	social media
no							yes	5	5	5	5	1	5	5	5	1	1	no	no	yes	no	no	no	no	no	yes	yes	yes	yes	yes	yes	Television	Radio	social media		International organizations (such as the World Health Organization)	health care provider		Friends		Coworkers
no							yes	4	5	4	4	5	4	5	4	1	1	no	yes	yes	no	no	no	no	no	no	yes	yes	yes	yes	yes	Television	Radio	social media	Local organizations	International organizations (such as the World Health Organization)	health care provider		Friends	Family	Coworkers				Carefree
no							yes	5	4	5	4	5	4	4	4	1	1	yes	no	yes	no	yes	no	no	no	yes	no	yes	yes	yes	yes		Radio	social media					Friends	Family	Coworkers				Carefree				fear of needles
yes						Sinopharm	yes	5	5	5	5	4	4	5	5	5	4	yes	yes	no	no	no	no	no	yes	no	no	yes	no	yes	yes	Television	Radio	social media		International organizations (such as the World Health Organization)											Let it be sure
no							no	1	3	1	3	5	1	3	5	5	3	yes	no	yes	no	no	no	no	no	yes	no	no	yes	yes	yes	Television	Radio	social media					Friends							If it would be effective
yes						Sinopharm	yes	5	5	5	4	1	4	4	4	2	4	yes	yes	no	no	no	no	no	no	yes	yes	yes	yes	yes	yes	Television	Radio	social media					Friends	Family	Coworkers
no								2	5	5	2	3	3	2	1	5	1	yes	yes	yes	no	no	no	yes	no	yes	yes	yes	yes	yes	yes	Television	Radio	social media					Friends	Family							Let it be sure
no								3	3	5	3	5	5	4	3	5	1	yes	no	no	no	no	yes	yes	yes	yes	no	yes	yes	no	yes	Television	Radio	social media					Friends	Family						If it would be effective	Let it be sure
yes						Sinopharm	yes	1	1	1	1	1	1	1	1	3	1	yes	yes	yes	yes	yes	yes	no	yes	yes	yes	yes	yes	yes	yes	Television	Radio	social media	Local organizations		health care provider		Friends	Family									fear of needles
no							no	1	1	1	2	1	3	5	1	5	1	no	yes	no	no	no	no	yes	yes	yes	yes	no	yes	no	no	Television	Radio	social media
no								1	1	5	1	5	1	1	5	1	5	yes	yes	yes	no	yes	no	yes	yes	yes	no	yes	yes	yes	yes	Television	Radio	social media			health care provider		Friends	Family
no							yes	5	5	5	5	5	5	5	5	5	5	yes	yes	no	no	yes	yes	yes	no	no	no	yes	yes	yes	yes	Television	Radio			International organizations (such as the World Health Organization)			Friends	Family	Coworkers
no							yes	5	4	4	5	4	5	4	5	2	5	no	no	no	no	no	yes	yes	no	yes	yes	no	yes	yes	yes	Television	Radio			International organizations (such as the World Health Organization)
no							no	1	1	1	1	1	1	1	1	1	1	no	yes	no	no	no	no	yes	no	yes	no	no	yes	yes	yes	Television	Radio	social media		International organizations (such as the World Health Organization)			Friends	Family
yes						Sinopharm	yes	5	5	4	4	5	4	5	5	5	5	yes	yes	no	no	yes	yes	no	yes	yes	yes	yes	yes	yes	yes	Television	Radio	social media		International organizations (such as the World Health Organization)			Friends	Family	Coworkers				Carefree	If it would be effective	Let it be sure		fear of needles
no							no	1	1	1	1	1	1	1	1	5	5	no	yes	yes	no	no	no	yes	yes	yes	no	no	yes	yes	yes	Television	Radio	social media		International organizations (such as the World Health Organization)
no							no	1	1	1	1	1	1	1	1	5	5	no	no	yes	yes	no	no	yes	yes	yes	no	no	no	no	no	Television	Radio	social media		International organizations (such as the World Health Organization)	health care provider		Friends	Family	Coworkers
no							no	1	1	1	1	1	1	1	1	1	1	no	no	yes	no	no	no	yes	no	yes	no	yes	yes	yes	yes	Television	Radio	social media					Friends	Family	Coworkers
no							no	1	1	1	1	1	1	5	5	5	5	no	no	yes	yes	yes	yes	yes	no	yes	no	no	yes	yes	yes	Television	Radio	social media					Friends	Family
no							yes	1	1	5	3	1	1	5	5	1	5	yes	yes	yes	no	yes	no	yes	yes	yes	yes	yes	yes	yes	yes	Television	Radio	social media	Local organizations				Friends	Family						If it would be effective
no							yes	5	4	4	4	4	4	4	5	5	1	yes	no	no	no	no	no	no	yes	yes	yes	yes	yes	yes	yes	Television		social media	Local organizations		health care provider		Friends	Family	Coworkers
no							yes	5	5	5	1	5	4	4	1	1	1	yes	yes	no	no	no	no	no	no	no	no	no	yes	yes	yes	Television	Radio	social media					Friends	Family
yes						Sinopharm	yes	5	5	4	4	5	4	5	5	5	5	yes	no	yes	no	yes	no	no	yes	yes	yes	yes	yes	yes	yes	Television	Radio						Friends	Family					Carefree	If it would be effective	Let it be sure
no							yes	5	5	5	5	3	3	5	3	5	1	yes	no	no	yes	yes	no	no	yes	no	yes	no	yes	yes	yes	Television	Radio	social media		International organizations (such as the World Health Organization)	health care provider		Friends	Family	Coworkers				Carefree	If it would be effective	Let it be sure
yes						Sinopharm	yes	5	3	5	5	5	1	5	5	5	1	yes	yes	yes	no	no	yes	no	yes	yes	yes	no	yes	yes	yes	Television	Radio			International organizations (such as the World Health Organization)												Religious concerns
no							yes	5	5	5	5	3	3	5	3	5	1	yes	no	yes	no	yes	yes	no	yes	no	no	yes	no	yes	yes	Television	Radio	social media		International organizations (such as the World Health Organization)			Friends		Coworkers				Carefree	If it would be effective
no							yes	5	3	5	5	5	3	5	5	5	1	yes	yes	no	no	yes	no	yes	yes	yes	no	yes	yes	yes	yes	Television	Radio	social media	Local organizations				Friends	Family	Coworkers
no							no	1	1	1	1	1	1	1	1	5	5	no	no	yes	no	no	yes	yes	yes	yes	no	no	yes	yes	yes	Television	Radio	social media		International organizations (such as the World Health Organization)			Friends		Coworkers
no							no	2	3	3	1	4	2	1	3	1	4	yes	no	no	yes	no	no	yes	no	yes	no	no	no	no	no	Television		social media		International organizations (such as the World Health Organization)					Coworkers
no							no	1	3	5	3	3	3	5	5	1	3	yes	no	yes	yes	no	yes	yes	yes	yes	no	no	yes	no	no	Television	Radio	social media	Local organizations	International organizations (such as the World Health Organization)	health care provider		Friends	Family	Coworkers
no							yes	5	3	5	3	1	5	5	5	1	1	no	yes	yes	yes	yes	no	no	yes	no	no	yes	yes	yes	yes	Television	Radio	social media	Local organizations	International organizations (such as the World Health Organization)	health care provider	traditional healer	Friends	Family	Coworkers				Carefree	If it would be effective	Let it be sure		fear of needles
no							no	5	5	5	5	1	5	5	5	5	1	yes	no	no	no	yes	no	no	no	yes	no	yes	yes	yes	yes	Television	Radio	social media	Local organizations	International organizations (such as the World Health Organization)	health care provider		Friends	Family	Coworkers				Carefree		Let it be sure
no							yes	5	5	5	4	5	3	4	4	1	1	yes	no	no	no	yes	no	no	yes	yes	yes	yes	yes	yes	yes	Television	Radio	social media		International organizations (such as the World Health Organization)			Friends		Coworkers				Carefree
no							yes	3	3	4	3	3	1	3	5	5	1	yes	yes	yes	no	yes	no	yes	yes	no	yes	yes	yes	yes	yes	Television	Radio	social media	Local organizations	International organizations (such as the World Health Organization)	health care provider	traditional healer	Friends	Family	Coworkers					If it would be effective	Let it be sure
no								3	3	5	4	3	3	5	5	5	1	yes	yes	yes	yes	no	no	yes	no	yes	yes	yes	yes	yes	yes	Television	Radio	social media			health care provider		Friends		Coworkers					If it would be effective
no							no	3	3	3	3	3	3	3	2	1	3	yes	no	yes	no	no	no	yes	yes	yes	yes	no	yes	no	no	Television
yes						Sinopharm	yes	5	5	5	4	5	5	4	4	5	2	yes	yes	no	no	yes	no	yes	yes	no	yes	yes	yes	yes	yes	Television	Radio	social media		International organizations (such as the World Health Organization)			Friends	Family					Carefree	If it would be effective	Let it be sure
no							yes	5	5	5	1	1	5	5	4	1	3	yes	no	yes	yes	yes	yes	no	yes	yes	yes	yes	yes	yes	yes	Television	Radio	social media	Local organizations	International organizations (such as the World Health Organization)	health care provider		Friends	Family	Coworkers				Carefree	If it would be effective	Let it be sure		fear of needles
no							yes	3	3	5	5	3	3	3	3	3	3	yes	yes	no	no	no	no	no	no	no	yes	yes	yes	yes	yes	Television	Radio			International organizations (such as the World Health Organization)										If it would be effective
no								4	1	2	5	5	1	1	5	4	3	no	yes	no	yes	yes	yes	yes	yes	no	no	yes	yes	yes	yes	Television	Radio	social media	Local organizations	International organizations (such as the World Health Organization)	health care provider		Friends	Family	Coworkers
no							yes	5	5	5	5	5	5	5	5	5	5	yes	yes	no	no	no	no	no	no	no	no	yes	yes	yes	yes	Television	Radio												Carefree
no							no	1	3	3	3	3	3	3	3	3	5	no	no	no	yes	no	yes	yes	yes	yes	no	yes	yes	yes	yes	Television	Radio						Friends	Family	Coworkers
no							yes	1	1	1	1	1	1	1	3	5	1	no	no	no	no	no	yes	yes	yes	yes	no	no	yes	no	yes	Television	Radio	social media		International organizations (such as the World Health Organization)	health care provider									If it would be effective	Let it be sure
no							yes	5	5	5	4	4	5	5	5	3	3	yes	no	no	no	no	yes	yes	yes	no	yes	yes	yes	yes	yes	Television	Radio			International organizations (such as the World Health Organization)	health care provider		Friends		Coworkers				Carefree	If it would be effective			fear of needles
no								3	3	4	3	4	2	5	4	5	3	yes	yes	yes	no	no	yes	yes	no	yes	no	yes	yes	yes	yes	Television		social media					Friends		Coworkers					If it would be effective	Let it be sure
no							no	1	3	1	1	3	3	1	1	5	1	yes	no	yes	no	no	yes	no	yes	no	no	no	no	no	yes	Television		social media					Friends	Family	Coworkers
no							yes	5	5	5	5	1	1	5	5	1	1	yes	yes	no	no	yes	no	no	yes	no	no	yes	yes	no	no	Television	Radio			International organizations (such as the World Health Organization)			Friends	Family						If it would be effective
no							no	1	1	1	1	1	1	1	1	5	5	yes	yes	no	no	yes	yes	no	no	yes	yes	yes	yes	yes	yes	Television	Radio		Local organizations	International organizations (such as the World Health Organization)			Friends							If it would be effective	Let it be sure
no							no	1	1	1	1	1	1	1	5	5	1	yes	no	yes	no	yes	no	yes	no	yes	yes	yes	yes	yes	yes	Television	Radio	social media		International organizations (such as the World Health Organization)	health care provider				Coworkers
no							no	1	1	1	1	1	1	1	3	5	1	no	no	yes	yes	no	no	yes	yes	yes	no	no	yes	no	yes	Television	Radio	social media					Friends	Family						If it would be effective	Let it be sure	Religious concerns
no							yes	5	5	5	5	2	2	5	2	5	1	yes	yes	yes	yes	no	yes	yes	yes	yes	yes	no	yes	yes	yes	Television	Radio	social media		International organizations (such as the World Health Organization)	health care provider		Friends	Family	Coworkers					If it would be effective	Let it be sure
yes						Sinopharm	yes	5	5	4	4	5	5	5	3	3	3	yes	yes	yes	yes	yes	no	yes	yes	yes	yes	yes	yes	yes	yes	Television	Radio	social media					Friends	Family					Carefree	If it would be effective	Let it be sure	Religious concerns
yes						Sinopharm	yes	5	5	4	4	5	4	5	5	5	5	yes	yes	yes	yes	yes	yes	yes	yes	yes	yes	yes	yes	yes	yes	Television	Radio	social media	Local organizations		health care provider		Friends	Family					Carefree	If it would be effective	Let it be sure	Religious concerns
no								3	3	3	3	3	3	3	3	3	3	no	yes	yes	yes	yes	no	no	no	no	yes	yes	yes	yes	yes	Television	Radio	social media	Local organizations	International organizations (such as the World Health Organization)	health care provider		Friends	Family	Coworkers
no							yes	5	5	5	1	3	5	5	5	1	1	yes	no	no	no	no	no	no	no	no	no	yes	yes	yes	yes	Television	Radio			International organizations (such as the World Health Organization)											Let it be sure
no							no	4	5	5	5	1	5	5	1	1	1	yes	yes	yes	yes	no	no	yes	no	no	no	yes	yes	yes	yes	Television	Radio		Local organizations				Friends	Family					Carefree
no							yes	1	5	5	2	2	2	3	3	3	3	yes	yes	yes	yes	no	yes	no	yes	yes	yes	yes	yes	yes	yes	Television	Radio	social media	Local organizations				Friends						Carefree	If it would be effective	Let it be sure		fear of needles
no							yes	5	1	1	3	4	1	1	1	3	3	yes	yes	yes	no	yes	yes	no	yes	yes	yes	no	yes	yes	yes	Television	Radio	social media		International organizations (such as the World Health Organization)	health care provider		Friends	Family					Carefree	If it would be effective	Let it be sure
no							yes	5	5	5	5	1	1	1	5	5	1	no	yes	yes	no	no	yes	yes	no	yes	yes	no	no	no	yes		Radio						Friends	Family									fear of needles
no							no	1	1	1	5	1	1	1	1	1	5	no	no	yes	yes	no	yes	yes	yes	yes	no	yes	yes	no	yes	Television	Radio	social media	Local organizations	International organizations (such as the World Health Organization)	health care provider	traditional healer	Friends	Family	Coworkers				Carefree	If it would be effective	Let it be sure	Religious concerns	fear of needles
no							no	1	1	1	2	1	2	1	1	2	1	no	no	no	no	no	no	no	yes	no	no	no	yes	no	yes	Television	Radio	social media	Local organizations	International organizations (such as the World Health Organization)	health care provider		Friends	Family	Coworkers					If it would be effective		Religious concerns	fear of needles
no							no	1	1	1	1	3	1	1	1	1	1	no	no	yes	yes	no	no	no	no	yes	no	yes	yes	yes	yes	Television	Radio	social media	Local organizations		health care provider		Friends	Family	Coworkers				Carefree
no								3	3	3	3	3	3	3	5	5	5	no	no	yes	yes	no	yes	yes	no	yes	no	yes	yes	yes	yes	Television	Radio	social media	Local organizations	International organizations (such as the World Health Organization)	health care provider		Friends		Coworkers				Carefree	If it would be effective	Let it be sure
no							no	1	3	3	3	5	1	5	4	5	1	no	yes	yes	yes	no	yes	yes	no	yes	no	yes	no	yes	yes	Television	Radio	social media	Local organizations	International organizations (such as the World Health Organization)	health care provider		Friends	Family	Coworkers
no							no	1	1	1	1	1	1	1	1	5	5	no	yes	no	no	yes	no	yes	yes	yes	no	yes	yes	yes	yes	Television	Radio	social media					Friends	Family						If it would be effective	Let it be sure
no							no	1	1	1	1	1	1	1	1	1	1	no	yes	no	no	no	no	yes	yes	no	no	no	yes	no	yes	Television	Radio	social media					Friends	Family
no							yes	5	3	5	5	3	5	5	5	5	1	yes	no	yes	no	yes	yes	yes	yes	no	no	yes	yes	yes	yes	Television	Radio	social media	Local organizations	International organizations (such as the World Health Organization)			Friends	Family					Carefree	If it would be effective	Let it be sure	Religious concerns
no							yes	5	4	3	1	5	2	3	3	5	2	yes	no	yes	no	yes	yes	no	yes	yes	yes	yes	yes	yes	yes	Television	Radio	social media	Local organizations	International organizations (such as the World Health Organization)	health care provider		Friends		Coworkers				Carefree	If it would be effective	Let it be sure	Religious concerns
no							yes	5	5	5	5	1	5	5	5	1	1	yes	yes	no	no	no	no	no	no	no	yes	yes	yes	yes	yes	Television	Radio	social media	Local organizations	International organizations (such as the World Health Organization)			Friends	Family	Coworkers				Carefree	If it would be effective
no							yes	5	5	5	4	5	3	5	5	5	3	yes	no	no	no	no	no	no	yes	no	no	yes	yes	yes	yes	Television	Radio						Friends							If it would be effective
no							no	5	5	5	5	5	3	5	3	5	3	yes	yes	yes	no	yes	yes	no	yes	yes	yes	yes	yes	yes	yes	Television	Radio	social media		International organizations (such as the World Health Organization)	health care provider		Friends		Coworkers				Carefree	If it would be effective	Let it be sure		fear of needles
yes						Sinopharm	yes	5	5	4	3	5	5	5	4	5	5	yes	yes	no	no	yes	yes	yes	yes	yes	yes	yes	yes	yes	yes	Television	Radio	social media		International organizations (such as the World Health Organization)	health care provider		Friends	Family					Carefree	If it would be effective	Let it be sure
yes						Sinopharm	yes	5	5	5	3	4	4	5	5	5	4	yes	yes	yes	no	yes	yes	no	yes	yes	yes	yes	yes	yes	yes	Television	Radio	social media					Friends		Coworkers				Carefree	If it would be effective	Let it be sure
								3	3	3	3	3	3	3	3	3	3	yes	yes	yes	yes	yes	no	yes	no	yes	no	yes	yes	yes	yes	Television	Radio		Local organizations	International organizations (such as the World Health Organization)	health care provider		Friends	Family	Coworkers
no							yes	5	3	5	3	5	5	5	3	5	1	yes	no	yes	no	no	no	yes	yes	yes	yes	yes	yes	yes	yes	Television	Radio	social media	Local organizations	International organizations (such as the World Health Organization)										If it would be effective
no							no	1	3	5	3	3	3	1	5	1	5	no	no	no	yes	yes	no	yes	no	yes	yes	no	yes	no	no	Television	Radio	social media													Let it be sure
no								3	3	2	5	5	3	3	2	2	5	yes	no	yes	no	yes	yes	yes	yes	yes	yes	yes	yes	yes	yes	Television	Radio	social media	Local organizations	International organizations (such as the World Health Organization)	health care provider		Friends		Coworkers					If it would be effective	Let it be sure
no							no	3	3	1	3	3	1	1	1	5	3	no	no	yes	no	no	yes	yes	no	yes	no	no	yes	no	yes	Television	Radio	social media	Local organizations	International organizations (such as the World Health Organization)	health care provider		Friends	Family	Coworkers				Carefree	If it would be effective	Let it be sure
no							no	3	3	1	1	5	1	1	5	5	5	no	no	yes	no	no	yes	yes	yes	yes	no	no	yes	no	no	Television	Radio	social media		International organizations (such as the World Health Organization)
no							no	1	1	1	1	5	1	1	1	1	1	no	no	no	no	no	no	yes	yes	yes	no	yes	yes	yes	no	Television	Radio	social media	Local organizations		health care provider				Coworkers
no							yes	1	1	1	1	1	1	1	5	5	5	yes	no	yes	no	no	yes	yes	yes	yes	no	no	yes	yes	yes	Television	Radio	social media					Friends	Family
no							yes	5	5	5	4	4	4	4	5	5	5	yes	yes	no	no	no	no	yes	yes	yes	no	no	yes	yes	yes	Television	Radio						Friends	Family
no							yes	4	4	4	4	4	4	4	4	4	4	yes	yes	yes	no	yes	yes	yes	yes	yes	yes	yes	yes	yes	yes		Radio												Carefree
no							yes	4	4	4	4	4	4	4	4	4	4	yes	yes	no	no	yes	no	no	yes	yes	yes	no	yes	yes	yes	Television	Radio	social media	Local organizations	International organizations (such as the World Health Organization)	health care provider		Friends	Family					Carefree	If it would be effective
no							no	1	1	1	1	1	1	1	1	2	2	no	no	yes	yes	no	no	no	yes	yes	no	yes	yes	yes	yes	Television	Radio	social media
no							no	1	1	1	1	1	1	1	1	4	4	no	no	no	yes	no	no	no	yes	yes	no	no	yes	yes	yes		Radio
no							yes	1	4	4	4	4	4	4	4	4	4	yes	yes	no	no	yes	no	no	yes	yes	yes	yes	yes	yes	yes		Radio	social media											Carefree
no							yes	4	4	4	4	4	4	4	4	4	4	yes	yes	no	no	no	no	yes	no	no	no	yes	yes	yes	yes		Radio												Carefree
yes						Sinopharm	yes	5	5	5	5	1	5	5	1	5	1	yes	yes	no	no	no	no	no	no	yes	yes	yes	yes	yes	yes	Television	Radio	social media		International organizations (such as the World Health Organization)			Friends		Coworkers				Carefree
no							yes	3	3	5	4	3	1	3	3	5	1	no	no	yes	yes	no	no	yes	no	yes	yes	yes	yes	yes	yes	Television	Radio	social media	Local organizations	International organizations (such as the World Health Organization)	health care provider		Friends		Coworkers					If it would be effective	Let it be sure
no							no	5	3	5	5	5	5	5	5	1	4	yes	yes	yes	no	yes	no	yes	no	yes	no	yes	yes	yes	yes	Television	Radio	social media	Local organizations				Friends	Family	Coworkers
no								1	2	2	1	5	1	2	5	5	5	no	no	yes	yes	no	no	yes	no	yes	no	no	yes	yes	yes	Television	Radio	social media	Local organizations	International organizations (such as the World Health Organization)	health care provider		Friends	Family	Coworkers
no							no	5	3	5	5	5	5	5	5	1	5	yes	yes	yes	no	no	no	yes	no	yes	no	yes	yes	yes	yes	Television	Radio	social media	Local organizations	International organizations (such as the World Health Organization)	health care provider		Friends	Family
no							no	3	4	5	5	1	1	1	5	5	5	no	no	no	yes	yes	no	yes	yes	yes	no	yes	yes	yes	yes	Television	Radio	social media		International organizations (such as the World Health Organization)	health care provider		Friends	Family						If it would be effective	Let it be sure
no							yes	5	5	4	4	3	3	4	4	4	4	yes	yes	yes	yes	no	no	yes	yes	yes	yes	yes	yes	yes	yes	Television	Radio			International organizations (such as the World Health Organization)			Friends						Carefree	If it would be effective	Let it be sure
no							yes	4	4	4	4	4	4	4	4	4	4	yes	no	no	yes	no	no	no	no	yes	yes	no	yes	yes	yes	Television	Radio	social media		International organizations (such as the World Health Organization)			Friends	Family
no							yes	4	4	4	4	4	4	4	4	4	4	yes	no	no	yes	no	no	no	no	yes	yes	no	yes	yes	yes	Television	Radio	social media		International organizations (such as the World Health Organization)			Friends	Family
no							yes	4	4	4	4	4	4	4	4	4	4	yes	yes	no	no	yes	yes	no	no	no	no	yes	yes	yes	yes		Radio												Carefree
yes						Sinopharm	yes	5	5	4	4	4	5	5	5	5	5	no	yes	yes	yes	yes	no	yes	yes	yes	yes	yes	yes	yes	yes	Television	Radio	social media						Family					Carefree	If it would be effective	Let it be sure
no							yes	5	1	5	5	3	3	5	2	5	1	yes	yes	yes	no	no	yes	no	no	yes	yes	yes	yes	yes	no	Television	Radio	social media					Friends							If it would be effective	Let it be sure
no							yes	5	5	5	4	4	4	5	5	5	1	yes	no	yes	no	yes	no	no	yes	yes	yes	yes	yes	yes	yes	Television	Radio	social media		International organizations (such as the World Health Organization)			Friends	Family	Coworkers				Carefree	If it would be effective	Let it be sure		fear of needles
yes						Sinopharm	yes	5	5	4	4	4	5	4	5	5	5	yes	yes	yes	no	yes	yes	yes	no	yes	yes	yes	yes	no	yes	Television	Radio	social media		International organizations (such as the World Health Organization)			Friends						Carefree	If it would be effective	Let it be sure
no							yes	5	5	5	4	4	4	4	4	5	5	yes	yes	no	no	yes	no	no	yes	yes	yes	yes	yes	yes	no	Television	Radio			International organizations (such as the World Health Organization)									Carefree	If it would be effective	Let it be sure		fear of needles
no							no	1	1	1	1	3	1	1	2	5	1	no	no	yes	yes	no	no	no	yes	yes	no	no	yes	yes	yes	Television				International organizations (such as the World Health Organization)	health care provider
yes						Sinopharm	yes	5	4	5	5	1	5	5	5	1	1	yes	yes	no	no	no	no	no	no	yes	yes	yes	yes	yes	yes	Television	Radio	social media	Local organizations	International organizations (such as the World Health Organization)			Friends	Family	Coworkers				Carefree
no								2	3	3	3	2	3	2	4	5	3	yes	no	yes	no	yes	no	yes	no	yes	no	yes	yes	yes	yes	Television	Radio							Family
no							yes	1	5	5	5	1	5	5	5	1	1	yes	no	no	no	no	no	no	yes	yes	yes	yes	yes	no	yes	Television	Radio	social media	Local organizations	International organizations (such as the World Health Organization)	health care provider	traditional healer	Friends	Family	Coworkers				Carefree
no							no	3	4	3	4	5	3	4	1	5	1	yes	no	yes	yes	no	yes	yes	no	yes	no	yes	yes	yes	yes	Television	Radio		Local organizations		health care provider		Friends	Family	Coworkers					If it would be effective
yes						Sinopharm	yes	5	3	5	3	5	3	5	5	4	1	yes	yes	no	no	no	no	no	no	no	yes	yes	yes	yes	yes	Television	Radio												Carefree
no							yes	4	4	5	4	1	3	5	2	2	3	no	yes	yes	yes	yes	yes	no	yes	yes	no	yes	yes	yes	yes	Television	Radio	social media		International organizations (such as the World Health Organization)											Let it be sure
no							no	5	1	5	1	1	1	1	5	5	1	no	no	yes	yes	no	yes	yes	yes	yes	no	no	yes	no	yes	Television	Radio	social media	Local organizations	International organizations (such as the World Health Organization)											Let it be sure
no							yes	4	4	4	4	4	4	4	4	4	4	yes	yes	yes	no	no	no	no	no	yes	yes	no	no	yes	yes	Television	Radio	social media	Local organizations	International organizations (such as the World Health Organization)			Friends	Family
no							yes	4	4	4	4	3	4	4	4	4	4	yes	yes	yes	no	yes	no	no	yes	no	no	yes	yes	yes	yes		Radio												Carefree
no							yes	4	4	4	4	4	4	4	4	4	4	yes	yes	no	no	yes	no	no	yes	no	yes	yes	yes	yes	yes		Radio												Carefree
no							no	4	2	4	2	4	4	3	3	2	2	no	no	no	no	yes	yes	yes	yes	yes	no	yes	yes	yes	yes		Radio
no							yes	4	4	4	4	4	4	4	4	4	4	yes	yes	no	no	yes	no	no	no	yes	yes	yes	yes	yes	yes		Radio												Carefree
yes						Sinopharm	yes	4	4	4	4	4	4	4	4	4	4	yes	yes	no	no	no	no	no	no	no	no	yes	yes	yes	yes		Radio												Carefree
no								4	4	4	5	3	2	5	5	1	1	yes	yes	no	no	no	no	no	no	yes	yes	yes	yes	yes	yes	Television	Radio	social media	Local organizations	International organizations (such as the World Health Organization)	health care provider		Friends	Family
no							yes	5	4	5	5	3	2	5	5	1	1	yes	yes	no	no	no	no	no	no	yes	yes	yes	yes	yes	yes	Television	Radio	social media	Local organizations	International organizations (such as the World Health Organization)	health care provider		Friends	Family
no							yes	5	4	5	5	5	4	5	5	5	3	yes	yes	no	no	yes	yes	no	yes	yes	no	yes	yes	yes	yes	Television	Radio	social media	Local organizations	International organizations (such as the World Health Organization)			Friends	Family
no							yes	1	5	5	1	5	5	5	5	1	5	yes	no	yes	no	yes	yes	yes	yes	no	no	no	no	yes	yes	Television	Radio			International organizations (such as the World Health Organization)			Friends
no							no	3	3	3	3	3	3	3	3	3	3	no	no	no	no	no	no	no	no	no	no	no	yes	yes	yes	Television	Radio						Friends	Family
yes						Sinopharm	yes	5	5	5	5	5	5	5	5	5	5	no	no	no	no	no	no	no	no	no	no	yes	yes	yes	yes	Television	Radio	social media	Local organizations	International organizations (such as the World Health Organization)		traditional healer	Friends	Family					Carefree
no							no	5	5	5	5	3	5	5	5	5	3	no	no	no	no	no	no	no	yes	no	no	no	yes	yes	yes	Television	Radio	social media	Local organizations	International organizations (such as the World Health Organization)		traditional healer	Friends	Family
no							no	3	1	5	1	5	1	1	5	5	5	no	no	no	no	no	no	yes	no	yes	no	no	yes	yes	yes	Television	Radio	social media	Local organizations	International organizations (such as the World Health Organization)
no							yes	5	5	5	4	1	5	5	5	1	1	no	no	yes	no	yes	no	no	no	yes	yes	no	yes	yes	yes	Television	Radio	social media					Friends	Family
							no	3	3	3	3	3	3	3	3	3	3	no	no	no	no	no	no	no	no	no	no	no	yes	no	no		Radio						Friends
no							no	3	3	3	3	3	3	3	3	3	3	no	no	no	no	no	no	no	no	no	no	no	no	no	no		Radio						Friends									Religious concerns	fear of needles
yes						Sinopharm	yes	5	5	5	5	5	5	5	5	5	5	no	yes	no	no	yes	no	no	no	no	no	no	no	yes	yes		Radio						Friends								Let it be sure
no							no	1	1	1	1	1	1	1	1	1	1	yes	no	no	no	no	no	no	no	no	no	no	yes	yes	yes	Television	Radio		Local organizations				Friends
yes						Sinopharm	yes	5	5	5	5	4	4	3	4	4	4	yes	yes	no	no	no	no	no	yes	yes	yes	yes	yes	yes	yes	Television	Radio	social media	Local organizations	International organizations (such as the World Health Organization)	health care provider		Friends	Family
yes						Sinopharm	yes	4	4	4	4	5	5	4	4	5	5	yes	yes	no	no	no	no	yes	yes	yes	yes	yes	yes	yes	yes	Television	Radio	social media	Local organizations	International organizations (such as the World Health Organization)	health care provider		Friends	Family
no							yes	5	5	4	4	1	3	4	5	1	3	yes	yes	no	no	yes	no	no	no	yes	no	yes	yes	yes	yes	Television	Radio	social media											Carefree
yes						Sinopharm	yes	5	5	4	4	1	4	5	5	1	4	yes	yes	no	no	no	no	no	yes	yes	no	yes	yes	yes	yes	Television	Radio	social media											Carefree
yes						Sinopharm	yes	5	3	5	5	4	5	5	5	4	1	yes	yes	no	no	no	no	yes	yes	no	yes	yes	yes	yes	yes		Radio	social media	Local organizations	International organizations (such as the World Health Organization)	health care provider		Friends		Coworkers				Carefree
no							yes	1	1	1	1	5	1	1	1	1	5	no	yes	yes	no	no	no	yes	no	yes	no	yes	yes	yes	yes	Television	Radio	social media	Local organizations	International organizations (such as the World Health Organization)	health care provider		Friends	Family
yes						Sinopharm	yes	4	3	5	2	3	2	5	4	5	3	yes	no	yes	no	no	yes	no	yes	yes	no	no	yes	yes	yes	Television	Radio	social media		International organizations (such as the World Health Organization)										If it would be effective	Let it be sure		fear of needles
yes						Sinopharm	yes	5	5	5	4	4	4	5	5	5	5	yes	yes	no	no	yes	yes	no	yes	yes	yes	yes	yes	yes	yes	Television	Radio	social media		International organizations (such as the World Health Organization)	health care provider		Friends	Family					Carefree	If it would be effective	Let it be sure		fear of needles
no								1	5	4	4	5	5	5	1	5	5	no	no	yes	yes	yes	no	yes	yes	yes	no	no	no	yes	yes	Television	Radio	social media					Friends	Family	Coworkers
no							yes	5	3	5	3	1	5	5	4	4	1	yes	yes	no	no	yes	no	no	yes	no	yes	yes	yes	yes	yes	Television	Radio	social media	Local organizations	International organizations (such as the World Health Organization)	health care provider		Friends	Family	Coworkers				Carefree	If it would be effective	Let it be sure	Religious concerns
yes						Sinopharm	yes	5	5	5	4	4	4	5	5	5	5	yes	yes	no	no	yes	yes	no	yes	yes	yes	yes	yes	yes	yes	Television	Radio	social media		International organizations (such as the World Health Organization)	health care provider		Friends	Family					Carefree	If it would be effective	Let it be sure		fear of needles
no							yes	5	5	5	4	4	4	5	5	5	5	yes	yes	no	no	yes	yes	yes	yes	yes	yes	yes	yes	yes	yes	Television	Radio	social media		International organizations (such as the World Health Organization)						Other:					Let it be sure
no								5	3	5	5	4	4	5	4	5	5	yes	yes	no	no	no	yes	yes	yes	yes	no	yes	yes	yes	yes	Television	Radio	social media		International organizations (such as the World Health Organization)	health care provider										Let it be sure
							no	3	3	3	4	3	3	4	4	4	1	yes	yes	yes	no	yes	yes	yes	yes	yes	yes	yes	yes	yes	yes	Television	Radio		Local organizations	International organizations (such as the World Health Organization)	health care provider	traditional healer		Family					Carefree	If it would be effective	Let it be sure
no							yes	5	5	4	5	4	4	4	3	4	4	yes	yes	no	no	yes	yes	yes	yes	yes	yes	yes	yes	yes	yes	Television						traditional healer	Friends	Family	Coworkers						Let it be sure
yes						Sinopharm	yes	5	5	5	4	5	4	4	5	5	5	yes	yes	no	yes	no	yes	yes	yes	no	yes	yes	no	yes	yes	Television		social media	Local organizations						Coworkers				Carefree	If it would be effective	Let it be sure
yes						Sinopharm	yes	1	1	1	2	2	2	2	3	3	3	yes	yes	yes	yes	yes	no	yes	yes	yes	yes	no	yes	yes	yes	Television	Radio						Friends	Family							Let it be sure
no							yes	3	3	3	4	4	4	4	4	3	4	yes	yes	yes	no	yes	yes	yes	yes	yes	yes	yes	yes	yes	yes	Television	Radio						Friends	Family						If it would be effective			fear of needles
yes						Sinopharm	yes	5	5	4	3	3	4	5	4	5	4	yes	yes	no	no	yes	yes	no	no	yes	yes	no	yes	yes	yes	Television	Radio	social media					Friends	Family							Let it be sure
yes						Sinopharm	yes	5	5	5	4	4	4	5	5	5	5	yes	yes	no	no	yes	yes	yes	yes	yes	yes	yes	yes	yes	yes		Radio	social media					Friends	Family					Carefree	If it would be effective			fear of needles
yes						Sinopharm	yes	5	5	4	5	5	4	5	5	5	5	yes	yes	no	no	yes	yes	no	yes	yes	yes	yes	yes	yes	yes	Television	Radio	social media					Friends	Family	Coworkers				Carefree	If it would be effective
no							no	4	5	4	4	4	3	4	4	4	4	yes	yes	yes	no	no	yes	no	yes	yes	yes	yes	yes	yes	yes	Television	Radio	social media	Local organizations	International organizations (such as the World Health Organization)	health care provider		Friends	Family	Coworkers				Carefree	If it would be effective	Let it be sure	Religious concerns	fear of needles
no							no	5	3	3	1	5	3	5	1	5	1	yes	no	yes	yes	yes	yes	yes	yes	yes	yes	yes	yes	yes	yes	Television	Radio	social media	Local organizations	International organizations (such as the World Health Organization)			Friends	Family	Coworkers						Let it be sure
no							no	1	3	1	1	5	1	1	5	5	3	no	yes	yes	yes	no	no	yes	no	yes	yes	no	yes	yes	yes	Television	Radio	social media	Local organizations	International organizations (such as the World Health Organization)			Friends	Family							Let it be sure
no							no	1	1	1	3	3	3	1	5	4	4	no	yes	no	no	yes	no	no	yes	yes	no	no	yes	yes	yes	Television	Radio	social media					Friends	Family					Carefree
no							no	1	4	4	1	5	1	5	5	4	4	yes	yes	no	no	no	no	no	no	yes	no	yes	yes	yes	yes	Television	Radio	social media	Local organizations				Friends	Family						If it would be effective
yes						Sinopharm	yes	5	5	5	4	1	4	5	5	1	1	yes	yes	no	no	yes	no	no	no	yes	no	yes	yes	yes	yes	Television	Radio	social media	Local organizations	International organizations (such as the World Health Organization)	health care provider		Friends	Family	Coworkers				Carefree
no							yes	1	1	1	3	4	3	5	5	5	3	yes	yes	yes	no	yes	no	yes	yes	yes	yes	yes	yes	yes	yes	Television	Radio						Friends	Family						If it would be effective
no							yes	1	1	1	1	3	3	1	3	5	3	no	no	yes	yes	yes	yes	yes	yes	yes	no	yes	yes	yes	yes	Television	Radio	social media	Local organizations	International organizations (such as the World Health Organization)	health care provider		Friends	Family	Coworkers							Religious concerns	fear of needles
no							yes	5	3	5	3	3	3	3	5	5	1	yes	yes	no	no	yes	no	yes	yes	yes	no	yes	yes	yes	yes	Television	Radio	social media	Local organizations	International organizations (such as the World Health Organization)	health care provider		Friends	Family	Coworkers						Let it be sure
no							yes	5	3	5	3	3	3	5	5	5	3	yes	yes	yes	no	yes	yes	yes	yes	yes	no	yes	yes	yes	yes	Television	Radio	social media	Local organizations	International organizations (such as the World Health Organization)	health care provider		Friends	Family	Coworkers						Let it be sure
no							no	1	1	1	1	3	3	3	5	5	5	no	no	yes	yes	no	yes	yes	yes	yes	no	yes	yes	yes	yes	Television	Radio	social media	Local organizations		health care provider		Friends	Family
no							yes	5	5	5	5	3	3	5	5	3	3	yes	yes	no	no	yes	yes	no	yes	yes	no	yes	yes	yes	yes	Television	Radio	social media	Local organizations	International organizations (such as the World Health Organization)	health care provider		Friends	Family	Coworkers				Carefree		Let it be sure
no							yes	3	3	3	3	3	3	3	5	5	3	yes	no	no	no	yes	no	yes	yes	yes	yes	yes	yes	yes	yes	Television	Radio	social media	Local organizations	International organizations (such as the World Health Organization)			Friends	Family	Coworkers				Carefree
no							yes	5	5	5	5	3	3	5	5	5	3	yes	yes	no	no	no	no	no	no	yes	yes	yes	yes	yes	yes	Television	Radio	social media	Local organizations	International organizations (such as the World Health Organization)	health care provider		Friends	Family	Coworkers				Carefree
no							yes	5	5	5	5	3	3	3	5	5	3	yes	yes	yes	no	no	no	no	yes	yes	yes	yes	yes	yes	yes	Television	Radio	social media	Local organizations	International organizations (such as the World Health Organization)			Friends	Family	Coworkers					If it would be effective
yes	Pfizer-BioNTech						yes	5	5	5	3	3	3	5	5		3	yes	yes	no	no	no	yes	no	no	yes	yes	yes	yes	yes	yes	Television	Radio		Local organizations	International organizations (such as the World Health Organization)	health care provider		Friends	Family					Carefree
no							no	1	3	3	3	3	3	3	5	3	5	yes	yes	yes	no	no	no	no	yes	yes	yes	no	yes	yes		Television	Radio	social media					Friends	Family						If it would be effective
no							no	3	1	3	3	3	3	3	3	3	3	no	no	no	no	no	no	no	no	no	no	no	no		no												none of these answers
							no	3	3	3	3	3	3	3	3	3	3	yes	no	no	no	no	no		no	no	no	no	yes	yes	yes												none of these answers		Carefree
no							no	3	3	3	3	3	3	3	3	3	3	no	no	no	no	no	no	no	no	no	no	yes	yes	yes	no												none of these answers		Carefree	If it would be effective	Let it be sure
no								3	3	3	3	3	3	3	3	3	3	yes	no	no	no	no	no	no	no	no	no	yes	yes	yes	yes												none of these answers		Carefree	If it would be effective	Let it be sure
no							yes	3	3	3	3	3	3	3	3	3	3	yes	yes	no	no		yes	yes	no	no	no	yes	yes	yes	yes		Radio												Carefree	If it would be effective	Let it be sure		fear of needles
no							yes	3	3	3	3	3	3	3	3	3	3	yes	yes	no	no	no	no	no	no	no	no	yes	yes	yes	yes	Television	Radio			International organizations (such as the World Health Organization)	health care provider								Carefree	If it would be effective	Let it be sure		fear of needles
no							yes	3	3	3	3	3	3	3	3	3	3	yes	yes	yes	no	no	no	no	no	no	no	yes	yes	yes	yes		Radio			International organizations (such as the World Health Organization)									Carefree	If it would be effective	Let it be sure		fear of needles
no								3	3	3	3	3	3	3	3	3	3	yes	yes	no	no	no	no	yes	no	no	no	yes	yes	yes	yes		Radio			International organizations (such as the World Health Organization)									Carefree	If it would be effective	Let it be sure		fear of needles
no							yes	5	5	5	5	3	3	5	5	5	3	yes	yes	yes	no	yes	no	no	yes	yes	yes	yes	yes	yes	yes	Television	Radio	social media	Local organizations	International organizations (such as the World Health Organization)	health care provider		Friends	Family						If it would be effective
no							yes	5	5	5	5	3	3	5	5	5	3	yes	yes	no	no	yes	yes	no	yes	yes	no	yes	yes	yes	yes	Television	Radio	social media	Local organizations	International organizations (such as the World Health Organization)	health care provider		Friends	Family	Coworkers					If it would be effective	Let it be sure
no							yes	5	5	5	5	3	5	5	5	5	1	yes	yes	no	no	no	yes	no	yes	yes	no	yes	yes	yes	yes	Television	Radio	social media	Local organizations				Friends	Family					Carefree		Let it be sure
no							yes	3	3	5	3	3	3	3	5	5	3	yes	yes	yes	no	yes	no	no	no		no	yes	yes	yes	yes	Television	Radio	social media	Local organizations				Friends	Family					Carefree
no							yes	3	3	3	3	3	3	3	3	3	3	yes	no	no	no	no	no	no	no	no	no	yes	yes	yes	yes	Television	Radio	social media	Local organizations	International organizations (such as the World Health Organization)									Carefree	If it would be effective	Let it be sure
no							no	3	3	3	2	3	3	3	3	3	3	yes	yes	no	no	yes	no	no	no	no	no	yes	yes	yes	yes	Television	Radio	social media	Local organizations	International organizations (such as the World Health Organization)	health care provider		Friends	Family					Carefree	If it would be effective	Let it be sure		fear of needles
no							yes	3	3	3	3	3	3	3	3	3	3	yes	yes	no	no	no	no	no	no	no	no	yes	yes	yes	yes	Television	Radio		Local organizations	International organizations (such as the World Health Organization)									Carefree	If it would be effective	Let it be sure		fear of needles
no							yes	3	3	3	3	3	3	3	3	3	3	yes	yes	yes	no	no	no	no	no	no	no	yes	yes	yes	yes	Television	Radio	social media	Local organizations	International organizations (such as the World Health Organization)									Carefree	If it would be effective	Let it be sure		fear of needles
no							yes	3	3	3	3	3	3	3	3	3	3	yes	yes	yes	no		no	no	no	no	no	yes	yes	yes	yes		Radio		Local organizations	International organizations (such as the World Health Organization)			Friends	Family					Carefree	If it would be effective	Let it be sure		fear of needles
no							yes	3	3	3	3	3	3	3	3	3	3	yes	no	no	no	no	no	no	no	no	no	yes	yes	yes	yes												none of these answers		Carefree	If it would be effective	Let it be sure
no							yes	3	3	3	3	3	3	3	3	3	3	yes	yes	no	no	no	no	no	no	no	no	yes	yes	yes	yes												none of these answers		Carefree	If it would be effective	Let it be sure
no							yes	3	3	3	3	3	3	3	3	3	3	yes	no	no	no	no	no	no	no	no	no	yes	yes	yes	yes												none of these answers		Carefree	If it would be effective	Let it be sure
no							yes	3	3	3	3	3	3	3	3	3	3	yes	no	no	no	no	no	no	no	no	no	yes	yes	yes	yes												none of these answers		Carefree	If it would be effective	Let it be sure
no							yes	3	3	3	3	3	3	3	3	3	3	yes	no	no	no	no	no	no	no	no	no	yes	yes	yes	yes												none of these answers		Carefree	If it would be effective	Let it be sure
yes
no
no							yes	3	3	3	3	3	3	3	5	5	3	yes		no		no	yes	no	no	yes	no	no		yes	yes	Television	Radio	social media	Local organizations		health care provider	traditional healer	Friends						Carefree
no							no	1	1	1	1	3	1	1	1	5	5	no	no	no	yes	no	no	no	no	yes	no	yes	yes	yes	yes	Television	Radio	social media					Friends	Family	Coworkers				Carefree	If it would be effective	Let it be sure
yes						Sinopharm	yes	5	5	5	5	4	5	5	5	1	1	yes	yes	no	no	yes	yes	yes	yes	yes	yes	yes	no	yes	no	Television	Radio	social media	Local organizations	International organizations (such as the World Health Organization)	health care provider		Friends	Family	Coworkers				Carefree	If it would be effective	Let it be sure	Religious concerns	fear of needles
no								3	3	3	3	2	2	3	5	3	3	yes	yes	yes	yes	no	no	no	yes	yes	no	no	no	yes	yes									Family
no							no	1	1	1	1	3	4	1	4	1	1	no	no	no	yes	yes	no	yes	yes	yes	no	no	no	yes	yes							traditional healer		Family
yes						Sinopharm	yes	5	5	5	5	2	4	5	4	5	5	yes	yes	yes	yes	no	no	no	no	no	yes	yes	yes	yes	yes	Television	Radio	social media	Local organizations	International organizations (such as the World Health Organization)	health care provider		Friends	Family	Coworkers				Carefree	If it would be effective
no							yes	5	5	5	5	1	5	5	5	1	1	yes	yes	no	no	yes	yes	no	yes	no	yes	yes	yes	yes	yes		Radio	social media											Carefree
yes							yes	5	3	5	5	5	5	5	5	5	1	yes	yes	yes	no	yes	yes	yes	no	yes	yes	yes	yes	yes	yes	Television	Radio	social media											Carefree
no								3	3	5	1	3	1	1	1	3	1	no	no	no	no	no	no	no	yes	no	no	no	yes	no	yes	Television	Radio	social media					Friends	Family						If it would be effective	Let it be sure
no								5	4	5	5	3	5	5	3	5	1	yes	no	yes	no	no	yes	yes	no	yes	no	yes	yes	yes	yes	Television	Radio	social media					Friends	Family						If it would be effective	Let it be sure
yes							yes	5	5	5	5	1	1	5	1	1	1	yes	yes	no	no	no	no	no	no	yes	yes	yes	yes	yes	yes	Television	Radio	social media	Local organizations	International organizations (such as the World Health Organization)	health care provider		Friends	Family	Coworkers				Carefree
no							no	5	1	5	5	5	1	5	1	5	1	yes	no	no	yes	no	no	yes	no	yes	no	yes	yes	yes	yes	Television	Radio													If it would be effective	Let it be sure
no							yes	5	5	5	5	5	3	3	3	3	3	yes	yes	yes	no	yes	yes	yes	no	no	no	yes	yes	yes	yes	Television	Radio	social media	Local organizations	International organizations (such as the World Health Organization)			Friends	Family	Coworkers
no							yes	2	5	5	5		5	5	5	1	1	yes	yes	no	no	no	no	no	yes	yes	yes	yes	yes	yes	yes	Television	Radio	social media	Local organizations	International organizations (such as the World Health Organization)	health care provider		Friends	Family						If it would be effective			fear of needles
no							no	1	3	2	3	3	1	1	3	5	5	no	no	yes	no	no	yes	yes	yes	yes	no	no	yes	yes	yes	Television	Radio	social media					Friends
yes							yes	3	1	1	1	1	1	1	1	1	1	no	no	yes	no	no	no	no	no	yes	no	yes	no	yes	yes	Television	Radio	social media	Local organizations	International organizations (such as the World Health Organization)	health care provider	traditional healer	Friends	Family	Coworkers
no							no	1	1	1	1	1	1	1	1	5	5	no	no	no	yes	no	no	yes	yes	yes	no	yes	yes	yes	yes	Television	Radio	social media	Local organizations	International organizations (such as the World Health Organization)	health care provider		Friends	Family	Coworkers					If it would be effective
no								1	1	1	3	1	1	1	5	5	5	no	no	no	yes	no	no	no	no	yes	no	yes	yes	yes	yes	Television	Radio						Friends	Family					Carefree	If it would be effective	Let it be sure
no							no	5	1	5	1	3	1	1	5	5	5	no	no	no	yes	no	no	no	yes	no	yes	no	yes	no	yes	Television	Radio	social media											Carefree
yes	Pfizer-BioNTech						yes	5	5	5	5	3	5	5	5	1	1	yes	yes	no	no	no	no	no	no	yes	yes	yes	yes	yes	yes	Television	Radio	social media	Local organizations	International organizations (such as the World Health Organization)			Friends	Family	Coworkers				Carefree	If it would be effective	Let it be sure
no							no	1	1	1	1	1	1	1	1	1	5	no	no	no	no	no	no	no	no	yes	no	no	no	no	no	Television	Radio												Carefree	If it would be effective	Let it be sure
no							no	5	5	1	5	3	2	4	3	3	3	yes	yes	no	no	no	no	no	no	yes	no	no	no	no	no	Television	Radio												Carefree	If it would be effective	Let it be sure
no								1	1	3	2	5	1	3	5	5	5	no	no	yes	yes	no	no	yes	yes	no	no	no	yes	yes	yes								Friends	Family	Coworkers
no							no	3	3	3	3	3	5	4	3	4	5	yes	no	yes	yes	no	yes	no	yes	yes	no	yes	yes	yes	yes	Television	Radio												Carefree
no							no	3	3	3	3	3	1	3	3	5	5	no	no	no	no	yes	no	no	yes	yes	no	no	no	no	no	Television	Radio	social media					Friends	Family	Coworkers				Carefree	If it would be effective	Let it be sure
no							no	1	2	1	1	5	1	1	1	5	1	no	no	no	no	no	yes	yes	no	no	no	yes	yes	no	yes		Radio	social media	Local organizations	International organizations (such as the World Health Organization)	health care provider		Friends	Family	Coworkers
no							yes	5	3	5	1	5	5	5	5	5	1	yes	no	no	no	no	no	no	yes	no	no	no	yes	yes	yes		Radio						Friends	Family
no							yes	5	5	5	5	5	4	5	5	5	1	yes	no	yes	yes	no	no	no	yes	no	no	yes	yes	yes	yes		Radio												Carefree
no							no	1	1	1	1	5	1	1	1	5	5	no	no	no	no	no	no	no	yes	yes	no	yes	yes	yes	yes		Radio	social media	Local organizations	International organizations (such as the World Health Organization)	health care provider		Friends	Family	Coworkers				Carefree
yes							no	5	5	5	5	5	5	5	5	5	1	yes	yes	no	no	no	no	no	no	yes	no	yes	yes	yes	yes	Television	Radio	social media	Local organizations	International organizations (such as the World Health Organization)		traditional healer	Friends	Family	Coworkers
no							yes	5	5	5	5	5	5	5	5	1	1	yes	yes	no	no	no	no	no	no	yes	yes	yes	yes	yes	yes	Television	Radio	social media	Local organizations	International organizations (such as the World Health Organization)	health care provider		Friends	Family	Coworkers				Carefree
no							yes	5	5	5	5	5	5	5	1	5	5	yes	yes	yes	no	no	no	no	yes	no	no	yes	yes	yes	yes		Radio	social media					Friends	Family						If it would be effective
no							yes	5	5	5	5	5	5	5	5	1	1	yes	yes	yes	no	no	no	no	no	yes	no	yes	yes	yes	yes	Television	Radio	social media	Local organizations	International organizations (such as the World Health Organization)	health care provider		Friends	Family	Coworkers				Carefree
no							yes	1	5	1	5	5	1	1	1	1	5	yes	no	yes	no	no	yes	yes	yes	yes	no	yes	yes	yes	yes		Radio				health care provider		Friends	Family					Carefree
no							yes	5	3	5	5	3	1	5	3	5	1	yes	yes	no	no	yes	yes	no	yes	no	no	yes	yes	yes	yes		Radio						Friends	Family									fear of needles
yes	Pfizer-BioNTech						yes	5	5	5	5	5	5	5	5	5	1	yes	yes	yes	no	yes	yes	no	yes	yes	yes	yes	yes	yes	yes	Television	Radio	social media					Friends	Family	Coworkers
no							no	1	1	1	1	5	1	1	1	1	1	no	no	yes	no	yes	yes	yes	yes	no	yes	yes	yes	yes	yes		Radio						Friends	Family
no							yes	5	3	5	5	1	5	5	1	1	1	yes	yes	no	no	no	no	no	yes	no	yes	yes	yes	yes	yes		Radio	social media					Friends	Family					Carefree
yes	Pfizer-BioNTech						yes	5	5	5	5	1	1	5	5	1	1	yes	yes	no	no	no	no	no	yes	no	yes	yes	yes	yes	yes	Television	Radio	social media	Local organizations	International organizations (such as the World Health Organization)	health care provider		Friends	Family					Carefree	If it would be effective	Let it be sure
no								5	4	5	4	4	5	5	1	5	1	yes	yes	yes	no	no	no	yes	no	yes	yes	yes	yes	yes	yes		Radio								Coworkers					If it would be effective
yes							yes	5	5	5	3	5	3	5	5	5	5	yes	no	yes	yes	no	no	no	yes	no	no	yes	yes	yes	yes		Radio												Carefree
no							yes	5	4	5	2	2	5	5	5	1	1	yes	yes	yes	no	no	no	no	no	yes	yes	yes	yes	yes	yes	Television	Radio	social media	Local organizations	International organizations (such as the World Health Organization)	health care provider		Friends	Family	Coworkers				Carefree
no							yes	5	5	5	4	5	1	5	5	5	1	no	no	yes	yes	no	no	no	yes	no	no	yes	yes	yes	yes	Television	Radio	social media											Carefree
yes			Astra Zeneca				yes	1	3	5	5	3	5	5	5	5	1	yes	yes	no	no	no	no	no	no	yes	yes	no	no	no	no	Television	Radio						Friends	Family	Coworkers				Carefree	If it would be effective	Let it be sure
no								3	3	3	2	3	2	2	3	1	3	no	no	yes	no	no	no	yes	yes	yes	no	no	yes	no	yes	Television	Radio	social media	Local organizations	International organizations (such as the World Health Organization)											Let it be sure
no							no	1	1	1	1	3	5	1	1	5	5	no	no	no	yes	no	yes	yes	no	no	no	no	yes	no	no			social media
no							no	5	1	5	5	5	1	5	3	5	1	no	no	yes	no	no	no	yes	yes	yes	no	no	yes	no	yes	Television	Radio						Friends
no							yes	5	5	5	5	3	3	5	1	5	1	yes	yes	no	no	no	no	no	yes	yes	yes	yes	yes	yes	yes	Television	Radio	social media												If it would be effective
no							yes	5	3	5	3	3	2	5	3	2	1	yes	yes	no	no	no	no	no	no	yes	yes	yes	yes	yes	yes	Television		social media												If it would be effective
yes							yes	5	5	5	5	3	5	5	1	3	1	yes	yes	no	no	no	no	no	no	no	yes	yes	yes	yes	yes		Radio	social media					Friends							If it would be effective
no							no	1	3	3	1	3	1	1	3	5	1	no	no	no	no	no	no	yes	yes	yes	no	yes	yes	yes	yes			social media
no							no	5	1	1	1	1	1	5	1	5	5	yes	no	yes	yes	no	no	yes	no	yes	yes	no	yes	yes	yes	Television	Radio
no							no	1	3	3	2	1	1	3	5	1	1	no	no	no	no	no	no	yes	yes	yes	no	yes	yes	no	yes	Television		social media			health care provider				Coworkers
no							no	1	2	1	1	5	5	3	3	5	5	no	no	no	yes	yes	yes	yes	yes	no	yes	no	yes	no	yes				Local organizations				Friends	Family	Coworkers						Let it be sure		fear of needles
no							yes	3	1	5	1	5	1	5	1	5	1	yes	no	yes	yes	no	no	no	no	yes	no	no	yes	yes	yes	Television	Radio	social media
no							no	2	2	1	1	2	3	1	1	1	1	no	no	yes	yes	yes	no	no	no	no	no	yes	yes	yes	yes	Television			Local organizations				Friends	Family						If it would be effective	Let it be sure
yes						Sinopharm	yes	5	5	5	5	3	5	5	5	5	1	yes	yes	yes	no	no	no	no	no	yes	yes	no	yes	yes	yes			social media											Carefree
yes							yes	5	5	5	5	5	1	3	3	3	3	no	no	no	no	no	no	no	yes	yes	no	yes	yes	yes	yes		Radio	social media		International organizations (such as the World Health Organization)	health care provider				Coworkers	Other:			Carefree
no							yes	5	5	5	4	1	4	5	5	1	4	yes	yes	no	no	no	no	no	yes	no	yes	yes	yes	yes	yes	Television	Radio			International organizations (such as the World Health Organization)	health care provider		Friends	Family	Coworkers				Carefree
no								1	1	1	1	1	1	2	3	3	3	no	no	yes	no	no	yes	no	yes	yes	yes	yes	no	yes	yes								Friends
no							no	1	1	1	1	1	2	1	1	3	2	yes	no	no	yes	no	no	no	yes	no	no	yes	yes	yes	yes	Television	Radio						Friends	Family	Coworkers
no							yes	5	5	5	4	1	4	5	5	1	4	yes	yes	no	no	no	no	no	yes	no	yes	yes	yes	yes	yes	Television	Radio			International organizations (such as the World Health Organization)			Friends	Family	Coworkers				Carefree
no								5	5	5	5	5	1	1	3	5	1	no	yes	yes	yes	no	no	yes	no	yes	no	no	yes	yes	yes	Television	Radio	social media		International organizations (such as the World Health Organization)	health care provider				Coworkers
no							yes	5	5	4	4	1	3	3	5	5	3	yes	yes	yes	no	no	no	yes	yes	no	no	yes	yes	yes	yes	Television	Radio	social media					Friends	Family					Carefree
no							yes	5	5	5	5	1	4	4	4	4	1	yes	yes	no	no	no	no	yes	yes	no	no	yes	yes	yes	yes	Television	Radio	social media		International organizations (such as the World Health Organization)	health care provider		Friends		Coworkers					If it would be effective	Let it be sure
no							yes	2	3	4	1	4	1	3	3	2	4	yes	yes	no	no	no	yes	yes	no	yes	no	yes	yes	yes	yes	Television	Radio	social media	Local organizations	International organizations (such as the World Health Organization)	health care provider		Friends	Family							Let it be sure
no							yes	2	5	1	1	1	1	1	5	5	5	yes	yes	yes	no	no	no	no	no	no	no	yes	yes	yes	yes		Radio						Friends	Family	Coworkers				Carefree
no							yes	2	3	4	2	4	1	3	3	2	4	yes	yes	no	no	no	yes	yes	no	yes	no	yes	yes	yes	yes	Television	Radio	social media	Local organizations	International organizations (such as the World Health Organization)	health care provider		Friends	Family	Coworkers					If it would be effective
no								3	2	4	5	5	5	3	1	3	3	yes	no	yes	no	no	yes	yes	no	no	no	no	yes	yes	yes	Television	Radio						Friends	Family						If it would be effective
no							yes	2	3	4	2	4	1	3	3	2	4	yes	yes	no	no	yes	yes	yes	yes	yes	no	yes	yes	yes	yes	Television	Radio	social media	Local organizations	International organizations (such as the World Health Organization)	health care provider		Friends		Coworkers
no							yes	5	5	5	5	5	5	5	5	5	1	yes	yes	yes	no	yes	yes	yes	yes	yes	yes	yes	yes	yes	yes	Television	Radio	social media	Local organizations	International organizations (such as the World Health Organization)	health care provider		Friends	Family	Coworkers				Carefree	If it would be effective	Let it be sure		fear of needles
no							no	1	1	1	1	3	1	1	1	1	5	no	no	no	yes	no	no	no	no	yes	no	no	no	no	no	Television	Radio	social media					Friends	Family					Carefree	If it would be effective	Let it be sure
no							no	1	1	1	1	3	1	1	1	5	5	no	no	no	yes	no	no	no	no	yes	no	no	no	no	no	Television	Radio	social media	Local organizations	International organizations (such as the World Health Organization)	health care provider		Friends	Family	Coworkers				Carefree	If it would be effective	Let it be sure	Religious concerns	fear of needles
no								2	3	4	1	4	1	3	3	2	4	yes	yes	no	no	no	yes	yes	no	yes	no	yes	yes	yes	yes	Television	Radio	social media	Local organizations	International organizations (such as the World Health Organization)	health care provider		Friends	Family	Coworkers				Carefree
no							yes	5	5	5	5	5	5	5	5	5	1	yes	yes	no	no	yes	no	no	no	no	no	yes	yes	yes	yes	Television	Radio	social media	Local organizations	International organizations (such as the World Health Organization)	health care provider	traditional healer	Friends	Family	Coworkers					If it would be effective
no							yes	5	5	5	5	5	5	5	5	5	5											yes	yes	yes	yes		Radio	social media	Local organizations	International organizations (such as the World Health Organization)	health care provider		Friends	Family	Coworkers					If it would be effective	Let it be sure
no							no	1	1	1	1	5	1	1	1	5	5	no	no	yes	yes	no	yes	yes	yes	yes	no	yes	yes	yes	yes	Television	Radio	social media	Local organizations	International organizations (such as the World Health Organization)	health care provider	traditional healer	Friends	Family	Coworkers					If it would be effective	Let it be sure	Religious concerns	fear of needles
no							no	1	1	1	1	5	1	1	1	5	5	no	no	yes	yes	no	yes	yes	yes	yes	no	no	no	no	no	Television	Radio	social media	Local organizations	International organizations (such as the World Health Organization)	health care provider	traditional healer	Friends	Family	Coworkers					If it would be effective	Let it be sure	Religious concerns
							no	1	1	2	1	1	1	1	5	1	1	no	no	no	no	yes	no	no	no	no	no	yes	yes	yes	yes	Television	Radio	social media	Local organizations	International organizations (such as the World Health Organization)	health care provider	traditional healer	Friends	Family	Coworkers					If it would be effective	Let it be sure	Religious concerns	fear of needles
yes	Pfizer-BioNTech						yes	5	5	5	5	3	5	5	5	1	1	no	no	no	no	no	no	no	no	yes	yes	no	no	no	no	Television	Radio	social media	Local organizations				Friends	Family					Carefree	If it would be effective	Let it be sure
no								1	1	1	1	3	1	1	1	1	5	no	no	no	yes	no	no	no	no	yes	no	no	no	no	no	Television	Radio	social media						Family	Coworkers				Carefree	If it would be effective	Let it be sure
no							yes	1	1	1	1	3	1	1	2	1	5	no	no	no		no	no	yes	yes	yes		no	no	no	yes	Television	Radio	social media					Friends						Carefree	If it would be effective	Let it be sure	Religious concerns
no							no	1	1	1	3	3	1	5	1	5	5	no	yes	no	yes	no	no	no	yes	yes	no	no	no	no	yes	Television	Radio	social media					Friends	Family					Carefree	If it would be effective	Let it be sure
no								4	5	4	5	1	1	5	5	1	4	no	yes	yes	yes	yes	no	yes	yes	yes	no	no	no	yes	yes	Television	Radio	social media	Local organizations	International organizations (such as the World Health Organization)	health care provider	traditional healer	Friends	Family	Coworkers				Carefree
no							no	5	1	1	1	1	5	1	1	5	1	yes	no	no	yes	no	no	yes	no	yes	no	no	no	no	yes	Television	Radio	social media					Friends	Family	Coworkers				Carefree	If it would be effective	Let it be sure
no								5	5	5	5	5	4	5	5	5	1	yes	no	yes	no	yes	yes	yes	yes	no	no	yes	yes	yes	yes	Television	Radio													If it would be effective
no							no	5	5	5	5		5	5	5	5	5	yes	yes	no	yes	no	no	yes	no	no	no	no	no	no	yes	Television	Radio	social media											Carefree	If it would be effective	Let it be sure	Religious concerns
yes	Pfizer-BioNTech						yes	5	5	5	5	3	3	3	5	5	3	yes	yes	no	no	no	no	no	no	yes	no	no	no	no	yes	Television	Radio	social media	Local organizations				Friends	Family	Coworkers				Carefree	If it would be effective	Let it be sure
no								1	3	3	1	5	2	1	1	5	5	no	no	no	no	no	no	yes	yes	yes	no	yes	yes	yes	yes	Television	Radio	social media		International organizations (such as the World Health Organization)									Carefree
no							no	1	3	3	3	3	3	1	2	5	1	no	no	no	no	no	no	yes	yes	no	no	no	yes	no	yes	Television
yes	Pfizer-BioNTech						yes	5	3	5	5	3	5	5	5	5	1	yes	yes	yes	no	no	no	no	no	yes	yes	yes	yes	yes	yes	Television	Radio	social media	Local organizations	International organizations (such as the World Health Organization)			Friends	Family	Coworkers				Carefree	If it would be effective	Let it be sure
no							yes	5	5	5	2	1	4	5	5	4	1	yes	no	yes	no	yes	no	no	yes	yes	yes	yes	yes	yes	yes	Television	Radio	social media			health care provider	traditional healer	Friends	Family	Coworkers					If it would be effective
no							no	1	3	3	3	5	1	3	5	5	1	no	no	yes	no	no	no	yes	yes	yes	no	yes	yes	yes	yes	Television
no							yes	5	5	5	3	3	5	5	5	5	1	yes	yes	no	no	no	no	no	no	yes	yes	no	no	no	no	Television	Radio	social media	Local organizations				Friends	Family	Coworkers				Carefree	If it would be effective	Let it be sure
yes						Sinopharm	yes	1	3	3	3	3	3	5	5	5	3	no	no	yes	yes	no	no	no	yes	yes	no	no	yes	no	yes	Television	Radio	social media	Local organizations	International organizations (such as the World Health Organization)	health care provider	traditional healer	Friends							If it would be effective	Let it be sure
no							no	1	3	1	1	5	1	3	1	5	5	no	no	yes	no	no	no	no	yes	no	yes	yes	no	yes	no																		fear of needles
no							no	1	1	1	1	3	5	1	1	5	5	no	no	no	yes	no	no	yes	no	yes	no	yes	yes	yes	yes	Television	Radio	social media					Friends	Family	Coworkers				Carefree	If it would be effective	Let it be sure
no							no	2	2	2	2	5	3	4	5	5	5	no	no	yes	yes	no	no	yes	no	no	no	no	yes	yes	yes	Television
no							yes	4	3	5	3	3	3	5	3	5	1	yes	yes	no	no	no	no	yes	yes	yes	no	yes	yes	yes	yes	Television		social media
no							no	1	3	1	3	3	1	1	3	5	5	no	no	no	no	no	no	yes	no	yes	yes	no	no	no	no	Television	Radio	social media
yes			Astra Zeneca				yes	5	5	5	3	3	5	5	5	1	1	yes	yes	no	no	no	no	no	no	no	no	yes	yes	yes	yes			social media											Carefree
no							no	1	1	1	3	3	3	1	1	1	5	no	no	no	no	no	no	yes	no	yes	no	no	no	no	no			social media							Coworkers
no							no	1	3	1	3	3	2	1	1	1	1	no	no	no	no	no	no	no	no	no	no	no	yes	no	yes			social media
no							no	1	3	1	1	3	1	1	1	5	5	no	no	no	no	no	no	yes	yes	yes	no	yes	yes	yes	yes	Television	Radio
no							no	1	1	1	1	3	1	3	3	3	5	no	no	yes	yes	no	yes	yes	yes	no	no	yes	yes	yes	yes			social media
no							yes	5	5	5	5	5	5	5	5	5	5	no	yes	no	no	yes	no	no	yes	no	no	yes	yes	yes	yes	Television
yes			Astra Zeneca				yes	5	5	5	5	5	5	5	5	5	5	yes	yes	no	no	no	no	no	yes	no	no	yes	yes	yes	yes	Television		social media											Carefree
no							no	1	1	5	5	4	2	2	2	2	2	no	no	no	no	yes	yes	yes	yes	yes	yes	yes	yes	yes	yes				Local organizations	International organizations (such as the World Health Organization)			Friends						Carefree
no							yes	5	5	5	4	4	5	1	1	1	1	yes	yes	no	no	yes	yes	yes	no	no	no	yes	yes	yes	yes	Television	Radio						Friends	Family	Coworkers				Carefree
yes							yes	5	5	5	5	5	5	5	5	5	5	yes	yes	no	no	no	no	no	no	no	no	yes	yes	yes	yes	Television	Radio	social media					Friends	Family	Coworkers				Carefree
no							yes	1	5	5	5	3	5	5	5	3	1	no	yes	no	no	no	no	no	no	yes	yes	yes	yes	yes	yes	Television	Radio	social media		International organizations (such as the World Health Organization)	health care provider		Friends	Family						If it would be effective	Let it be sure
no							yes	5	5	5	5	5	5	5	5	5	1	yes	no	no	no	no	no	no	yes	yes	yes	yes	no	yes	yes	Television	Radio	social media	Local organizations	International organizations (such as the World Health Organization)	health care provider		Friends	Family	Coworkers					If it would be effective
no							yes	5	5	5	5	1	5	5	5	5	1	yes	yes	no	no	yes	no	yes	yes	yes	no	no	yes	yes	yes	Television	Radio		Local organizations	International organizations (such as the World Health Organization)	health care provider		Friends		Coworkers					If it would be effective		Religious concerns	fear of needles
no							no	3	3	5	1	5	1	1	5	5	1	no	no	yes	yes	no	yes	yes	yes	no	no	yes	yes	yes	yes		Radio												Carefree
no							no	1	3	1	1	5	1	1	3	5	5	yes	no	yes	yes	no	yes	yes	yes	no	yes	no	yes	yes	yes								Friends	Family					Carefree
no							no	5	4	5	3	5	4	5	5	5	1	yes	no	yes	yes	no	no	yes	yes	no	no	yes	yes	yes	yes	Television	Radio	social media											Carefree
no							no	3	5	5	5	5	5	5	5	5	3											yes	no	yes	yes								Friends	Family					Carefree
yes							yes	5	5	4	5	5	3	5	5	2	1	yes	no	no	yes	no	no	no	yes	yes	no	no	yes	yes	yes	Television	Radio	social media											Carefree
no							yes	5	5	5	3	5	3	5	3	5	3	yes	yes	no	no	no	no	no	yes	no	no	yes	no	yes	yes		Radio												Carefree
no							yes	5	5	5	3	5	5	5	5	3	1	yes	no	no	no	no	no	no	yes	no	no	yes	no	yes	yes		Radio												Carefree
yes							yes	5	5	5	5	5	1	5	5	2	1	yes	no	yes	no	no	no	no	yes	no	no	yes	yes	yes	yes	Television	Radio												Carefree
no							no	1	1	1	3	1	1	1	3	5	5	no	no	yes	yes	no	yes	yes	yes	yes	yes	no	yes	yes	yes		Radio													If it would be effective
no								4	4	4	4	2	2	4	5	5	4	yes	yes	yes	no	no	no	no	no	yes	yes	no	no	yes	yes		Radio						Friends	Family
no							no	2	2	2	2	5	1	5	5	5	3	no	no	yes	yes	no	no	no	no	yes	no	no	no	yes	yes	Television			Local organizations
no							no	5	5	5	5	2	2	5	5	2	5	yes	yes	no	no	no	no	no	no	yes	no	no	no	yes	yes	Television								Family
no							yes	5	5	5	5	1	5	5	5	5	5	yes	yes	yes	yes	yes	no	no	no	yes	no	no	no	yes	yes	Television	Radio	social media	Local organizations	International organizations (such as the World Health Organization)	health care provider		Friends	Family	Coworkers				Carefree
yes						Sinopharm	yes	5	3	5	5	5	1	3	5	5	1	yes	no	no	no	no	no	no	no	yes	yes	yes	yes	yes	yes	Television	Radio							Family					Carefree
yes							yes	5	5	5	5	2	2	5	5	5	5	yes	yes	no	no	no	no	no	no	yes	yes	yes	yes	yes	yes	Television	Radio	social media	Local organizations	International organizations (such as the World Health Organization)	health care provider		Friends	Family
no							yes	5	5	5	5	1	5	5	5	5	5	yes	yes	no	no	yes	yes	no	yes	yes	no	no	no	no	yes	Television	Radio		Local organizations	International organizations (such as the World Health Organization)	health care provider		Friends	Family	Coworkers				Carefree				fear of needles
yes						Sinopharm	yes	5	3	5	5	1	3	4	5	5	1	yes	no	yes	yes	no	no	no	no	yes	no	yes	yes	yes	yes	Television	Radio	social media	Local organizations	International organizations (such as the World Health Organization)	health care provider	traditional healer	Friends	Family	Coworkers				Carefree				fear of needles
no							yes	5	5	5	5	1	5	1	5	1	1	yes	yes	no	no	yes	yes	no	yes	yes	no	no	yes	yes	yes		Radio			International organizations (such as the World Health Organization)	health care provider		Friends	Family	Coworkers					If it would be effective	Let it be sure
no							no	1	3	2	1	1	1	5	5	1	1	yes	no	yes	yes	no	no	no	no	no	no	yes	yes	no	no	Television	Radio	social media		International organizations (such as the World Health Organization)	health care provider		Friends	Family	Coworkers				Carefree
no							no	5	5	5	5	2	2	5	5	3	2	yes	yes	no	yes	yes	yes	yes	yes	yes	no	no	yes	yes	no	Television								Family								Religious concerns	fear of needles
yes						Sinopharm	yes	5	5	5	5	1	5	5	2	2	4	yes	yes	no	no	no	no	no	no	no	no	no	no	yes	yes	Television	Radio						Friends	Family
no							no	1	1	1	5	5	5	5	5	5	1	yes	yes	no	no	no	no	no	yes	no	yes	no	no	yes	yes	Television		social media											Carefree
no								5	4	5	5	3	5	5	3	3	1	yes	no	no	no	no	no	yes	yes	yes	yes	yes	yes	yes	yes	Television	Radio	social media	Local organizations						Coworkers					If it would be effective	Let it be sure
yes							yes	5	5	5	5	5	5	5	5	5	5	yes	no	no	no	no	no	no	no	no	no	yes	yes	yes	yes	Television	Radio	social media	Local organizations	International organizations (such as the World Health Organization)	health care provider	traditional healer	Friends	Family	Coworkers				Carefree
yes						Sinopharm	yes	5	5	5	5	1	1	5	5	1	5	yes	yes	no	no	no	no	no	yes	yes	no	yes	yes	no	no	Television	Radio	social media	Local organizations	International organizations (such as the World Health Organization)	health care provider		Friends	Family					Carefree	If it would be effective
no							yes	5	5	5	5	2	2	5	4	5	4	yes	yes	no	no	no	no	no	no	no	yes	no	no	yes	yes	Television	Radio	social media	Local organizations		health care provider		Friends	Family
no							yes	5	5	5	5	1	5	5	5	5	5	no	no	no	no	yes	no	yes	no	yes	no	yes	yes	yes	yes		Radio		Local organizations		health care provider		Friends		Coworkers				Carefree
no							no	4	5	4	3	4	5	4	5	5	5	no	yes	yes	yes	no	no	no	yes	yes	no	no	no	yes	yes	Television	Radio	social media					Friends	Family
no							no	5	5	5	5	2	2	5	5	2	5	yes	yes	no	no	no	no	no	no	yes	no	no	no	yes	yes	Television							Friends	Family
no								4	4	4	4	2	2	4	4	1	4	yes	yes	no	no	no	no	no	no	yes	yes	no	no	yes	yes	Television	Radio	social media	Local organizations		health care provider		Friends	Family
no								5	5	5	5	1	1	4	5	1	5	yes	yes	yes	no	no	no	no	no	no	yes	no	no	yes	yes	Television	Radio	social media			health care provider		Friends	Family
yes							yes	5	5	5	5	5	1	5	5	5	5	yes	yes	no		yes	no		yes	yes	no		yes	yes	yes	Television	Radio	social media	Local organizations	International organizations (such as the World Health Organization)	health care provider		Friends	Family	Coworkers				Carefree
no							no	1	1	1	1	5	1	1	1	1	1	yes	no	yes	no	yes	no	no	yes	yes	no	yes	yes	yes	yes		Radio				health care provider		Friends							If it would be effective	Let it be sure	Religious concerns
yes						Sinopharm	yes	5	5	5	5	2	3	5	5	1	5	yes	yes	no	no	no	no	no	yes	yes	yes	no	no	yes	yes	Television	Radio	social media	Local organizations	International organizations (such as the World Health Organization)	health care provider		Friends	Family					Carefree	If it would be effective
yes						Sinopharm	yes	5	5	5	5	1	1	5	5	1	5	yes	yes	no	no	no	no	no	yes	yes	no	no	no	yes	yes	Television	Radio	social media	Local organizations	International organizations (such as the World Health Organization)	health care provider		Friends	Family					Carefree	If it would be effective
no							yes	5	1	5	5	5	5	1	1	1	1	no	yes	yes	yes	yes	yes	yes	yes	yes	no	yes	yes	yes	yes	Television	Radio	social media			health care provider		Friends	Family
yes							yes	5	5	5	5	1	5	5	5	5	5	yes	yes	no		yes	no		yes	yes	no	yes	yes	yes	yes	Television	Radio	social media	Local organizations	International organizations (such as the World Health Organization)	health care provider		Friends	Family	Coworkers				Carefree
no							no	3	3	3	3	4	5	3	1	1	4	no	no	yes	yes	no	no	yes	no	yes	no	no	no	yes	yes	Television	Radio	social media
yes	Pfizer-BioNTech						yes	1	1	5	1	3	3	1	1	1	1	yes	yes	yes	no	no	no	no	no	yes	no	yes	yes	yes	yes	Television		social media	Local organizations	International organizations (such as the World Health Organization)			Friends	Family	Coworkers				Carefree		Let it be sure
no							no	3	3	3	3	3	5	3	5	5	3	yes	yes	yes		yes	yes	yes	yes	no	no	yes	yes	yes	yes		Radio	social media	Local organizations	International organizations (such as the World Health Organization)	health care provider	traditional healer	Friends	Family					Carefree	If it would be effective	Let it be sure	Religious concerns
no							no	2	3	1	3	3	4	4	5	4	3	no	yes	no	no	no	no	no	yes	yes	no	no	no	no	no								Friends	Family									fear of needles
no							yes	1	3	1	3	5	3	3	5	5	1	yes	yes	no	no	yes	yes	yes	yes	yes	yes	yes	yes	yes	yes		Radio		Local organizations			traditional healer	Friends	Family					Carefree	If it would be effective	Let it be sure
no							yes	5	5	3	3	3	1	4	5	5	3	yes	yes	yes	no	no	yes	yes	yes	yes	no	no	no	no	no		Radio	social media					Friends	Family					Carefree
no							yes	5	3	5	3	3	3	5	5	3	3	yes	yes	no	no	no	yes	yes	yes	yes	no	yes	yes	yes	yes		Radio					traditional healer	Friends	Family					Carefree	If it would be effective	Let it be sure
no							no	5	5	5	5	5	4	5	5	5	5	yes	yes	no	no	yes	no	yes	yes	yes	yes	yes	yes	yes	yes		Radio		Local organizations		health care provider	traditional healer	Friends	Family					Carefree	If it would be effective	Let it be sure
no							yes	5	5	5	3	3	3	5	4	5	1	yes	no	yes	no	no	no	no	yes	yes	yes	no	no	no	yes		Radio	social media											Carefree
no							no	5	5	5	3	5	5	5	5	5	5	yes	yes	yes	no	no	no	yes	yes	no	no	yes	yes	yes	yes		Radio			International organizations (such as the World Health Organization)	health care provider		Friends	Family	Coworkers				Carefree	If it would be effective	Let it be sure
yes	Pfizer-BioNTech						yes	5	5	5	5	5	5	5	5	5	5	yes	yes	yes	no	yes	yes	no	yes	yes	no	yes	yes	yes	yes		Radio		Local organizations	International organizations (such as the World Health Organization)			Friends	Family						If it would be effective	Let it be sure		fear of needles
no							yes	5	5	5	3	4	3	5	4	5	1	yes	no	yes	no	no	yes	yes	yes	yes	yes	no	yes	no	yes		Radio	social media					Friends	Family
no							no	1	1	1	2	5	3	1	4	5	3	yes	no	yes	no	no	no	yes	yes	yes	no	yes	yes	yes	yes		Radio	social media					Friends	Family	Coworkers
no							yes	5	3	5	3	3	3	5	5	5	3	yes	yes	no	no	yes	yes	yes	yes	yes	yes	yes	yes	yes	yes	Television	Radio	social media					Friends	Family					Carefree	If it would be effective	Let it be sure
yes	Pfizer-BioNTech						yes	5	3	5	5	3	3	3	5	5	3	yes	yes	no	no	yes	no	no	yes	yes	no	yes	yes	yes	yes	Television	Radio	social media	Local organizations				Friends	Family					Carefree	If it would be effective
no							yes	5	3	5	3	3	3	5	5	5	3	yes	yes	no	no	yes	yes	yes	yes	yes	yes	yes	yes	yes	yes		Radio	social media					Friends	Family					Carefree	If it would be effective	Let it be sure
no							no	1	1	3	3	3	3	3	5	5	3	yes	no	no	no	yes	yes	yes	yes	yes	no	yes	yes	yes	yes		Radio						Friends	Family						If it would be effective	Let it be sure	Religious concerns
no							yes	5	3	5	5	3	3	5	5	5	3	yes	yes	no	no	yes	yes	yes	yes	yes	no	no	yes	yes	yes		Radio	social media					Friends							If it would be effective	Let it be sure	Religious concerns
no							yes	5	5	5	3	3	3	5	3	5	3	yes	yes	no	yes	no	yes	yes	yes	yes	no	yes	yes	yes	yes		Radio				health care provider		Friends							If it would be effective			fear of needles
yes	Pfizer-BioNTech							5	5	5	3	3	3	5	5		5	yes	yes	no	yes	yes	yes	yes	no	yes	no	yes	yes	yes	yes		Radio	social media					Friends	Family					Carefree	If it would be effective	Let it be sure
no							yes	5	5		3	3	3	5	5	5	3	yes	yes	no	no	yes	no	no	yes	yes	no	yes	yes	yes	yes	Television	Radio						Friends	Family					Carefree	If it would be effective	Let it be sure
no							no	5	5	5	5	3	3	5	5	5	5	yes	yes	no	no	yes	no	yes	no	no	no	yes	yes	yes	yes		Radio						Friends	Family					Carefree	If it would be effective	Let it be sure
no							no	1	1	1	1	3	3	3	5	5	5	no	no	no	yes	no	no	no	no	yes	no	yes	yes	yes	yes	Television	Radio	social media					Friends	Family					Carefree	If it would be effective	Let it be sure
no							yes	5	5	5	3	3	5	5	5	5	3	yes	yes	no	no	yes	no	no	no	yes	yes	yes	yes	yes	yes	Television	Radio		Local organizations	International organizations (such as the World Health Organization)	health care provider		Friends	Family	Coworkers				Carefree	If it would be effective	Let it be sure
yes	Pfizer-BioNTech						yes	5	3	5	5	3	5	5	5	5	1	yes	yes	no	no	no	no	no	yes	yes	no	yes	yes	yes	yes	Television	Radio	social media	Local organizations	International organizations (such as the World Health Organization)	health care provider		Friends	Family	Coworkers				Carefree	If it would be effective	Let it be sure
yes	Pfizer-BioNTech						yes	5	5	5	5	3	3	3	5	5	3	yes	yes	no	no	yes	yes	no	yes	yes	no	yes	yes	yes	yes	Television	Radio		Local organizations				Friends						Carefree	If it would be effective	Let it be sure	Religious concerns
[truncated: 74 more columns]
